# Supplementary material for: Crystal structure of 4-[(5-methyl­isoxazol-3-yl)amino­sulfon­yl]anilinium 3,5-di­nitro­salicylate
Source: Acta Crystallogr E Crystallogr Commun. 2015 May 13;71(Pt 6):618–20. doi: 10.1107/S2056989015008701 (PMC4459324; doi:10.1107/S2056989015008701)
Supplement: Supplementary file 1 [file e-71-00618-sup1.cif]

##############################################################################
#                                                                            #
# This CIF contains the data in a paper accepted for publication in          #
# Acta Crystallographica Section E. It conforms to the requirements of       #
# Notes for Authors for Acta Crystallographica Section E, and has been       #
# peer reviewed under the auspices of the IUCr Commission on Journals.       #
#                                                                            #
# Full details of the Crystallographic Information File format               #
# are given in the paper "The Crystallographic Information File (CIF):       #
# a New Standard Archive File for Crystallography" by S. R. Hall, F. H.      #
# Allen and I. D. Brown [Acta Cryst. (1991), A47, 655-685].                  #
#                                                                            #
# The current version of the core CIF dictionary is obtainable from          #
# ftp://ftp.iucr.org/pub/cif_core.dic.                                       #
#                                                                            #
# Software is freely available for graphical display of the structure(s)     #
# in this CIF. For information consult the CIF software page                 #
# http://www.iucr.org/resources/cif/software.                                #
#                                                                            #
# This file may be used for bona fide research purposes within the           #
# scientific community so long as proper attribution is given to the journal # 
# article from which it was obtained.                                        #
#                                                                            #
##############################################################################
data_global
_audit_creation_method     'PLATON <TABLE ACC> option'
_journal_date_recd_electronic     2015-05-02
_journal_date_accepted     2015-05-05
_journal_name_full     'Acta Crystallographica, Section E'
_journal_year     2015
_journal_volume     71
_journal_issue      6
_journal_page_first     618
_journal_page_last     620
_journal_paper_category     GO
_journal_paper_doi     10.1107/S2056989015008701
_journal_coeditor_code     SU5130
_publ_contact_author_name
;
Packianathan Thomas Muthiah
;
_publ_contact_author_address
;
School of Chemistry, Bharathidasan University,
Tiruchirappalli 620 024,Tamil Nadu, India
;
_publ_contact_author_email     'tommtrichy@yahoo.co.in'
_publ_contact_author_fax     '+91-431-2407045'
_publ_contact_author_phone     '+91-431-2407053'
_publ_section_title
;
Crystal structure of 4-[(5-methylisoxazol-3-yl)aminosulfonyl]anilinium
3,5-dinitrosalicylate
;
loop_
    _publ_author_name
    _publ_author_address
    'Sevaiyan Malathy'
;
School of Chemistry, Bharathidasan University,
Tiruchirappalli 620 024, Tamil Nadu, India
;
    'Jeyaraman Selvaraj Nirmalram'
;
School of Chemistry, Bharathidasan University,
Tiruchirappalli 620 024, Tamil Nadu, India
;
    'Packianathan Thomas Muthiah'
;
School of Chemistry, Bharathidasan University,
Tiruchirappalli 620 024, Tamil Nadu, India
;
_publ_section_synopsis
;
The title molecular salt, consists of a sulfamethoxazolium (SMZ) cation and a
3,5-dinitrosalicylate (DNS) anion, which are linked by an N---H...O hydrogen
bond. In the crystal, the cations and anions are linked <i>via</i> N---H...O,
N---H...N and C---H...O hydrogen bonds, forming a three-dimensional framework.
;
data_I
_database_code_depnum_ccdc_archive 'CCDC 1063245'
_chemical_name_systematic
;
4-{[(5-Methylisoxazol-3-yl)amino]sulfonyl}anilinium
2-hydroxy-3,5-dinitrobenzoate
;
_chemical_name_common
;
4-[(5-methylisoxazol-3-yl)aminosulfonyl]anilinium 3,5-dinitrosalicylate
;
_chemical_formula_moiety     'C10 H12 N3 O3 S +, C7 H3 N2 O7 -'
_chemical_formula_sum     'C17 H15 N5 O10 S'
_chemical_formula_structural     ?
_chemical_formula_iupac     'C10 H12 N3 O3 S +, C7 H3 N2 O7 -'
_chemical_formula_weight     481.41
_chemical_melting_point     ?
_symmetry_cell_setting     triclinic
_symmetry_space_group_name_H-M     'P -1'
_symmetry_space_group_name_Hall     '-P 1'
loop_
    _symmetry_equiv_pos_site_id
    _symmetry_equiv_pos_as_xyz
    1 x,y,z
    2 -x,-y,-z
_cell_length_a     8.55510(10)
_cell_length_b     10.5000(2)
_cell_length_c     12.7576(3)
_cell_angle_alpha     106.4630(10)
_cell_angle_beta     100.9130(10)
_cell_angle_gamma     108.2720(10)
_cell_volume     993.72(3)
_cell_formula_units_Z     2
_cell_measurement_reflns_used     6718
_cell_measurement_theta_min     1.8
_cell_measurement_theta_max     32.6
_cell_measurement_temperature     296(2)
_cell_special_details
;
;
_exptl_crystal_description     'prism'
_exptl_crystal_colour     'yellow'
_exptl_crystal_size_max     0.200
_exptl_crystal_size_mid     0.200
_exptl_crystal_size_min     0.160
_exptl_crystal_size_rad     ?
_exptl_crystal_density_diffrn     1.609
_exptl_crystal_density_meas     ?
_exptl_crystal_density_method     'Not Measured'
_exptl_crystal_F_000     496
_exptl_absorpt_coefficient_mu     0.233
_exptl_absorpt_correction_type     multi-scan
_exptl_absorpt_process_details
;
(SADABS; Bruker, 2004)
;
_exptl_absorpt_correction_T_min     0.955
_exptl_absorpt_correction_T_max     0.964
_exptl_special_details
;
;
_diffrn_ambient_temperature     296
_diffrn_radiation_type     'MoK\a'
_diffrn_radiation_wavelength     0.71073
_diffrn_radiation_source     'fine-focus sealed tube'
_diffrn_radiation_monochromator     'graphite'
_diffrn_measurement_device_type     'Bruker Kappa APEXII CCD'
_diffrn_measurement_method     '\w and \f scan'
_diffrn_detector_area_resol_mean     ?
_diffrn_reflns_number     24261
_diffrn_reflns_av_R_equivalents     0.0300
_diffrn_reflns_av_sigmaI/netI     0.0298
_diffrn_reflns_theta_min     1.75
_diffrn_reflns_theta_max     32.58
_diffrn_reflns_theta_full     25.00
_diffrn_measured_fraction_theta_max     0.930
_diffrn_measured_fraction_theta_full     0.993
_diffrn_reflns_limit_h_min     -12
_diffrn_reflns_limit_h_max     12
_diffrn_reflns_limit_k_min     -15
_diffrn_reflns_limit_k_max     15
_diffrn_reflns_limit_l_min     -19
_diffrn_reflns_limit_l_max     16
_diffrn_reflns_reduction_process
;
;
_diffrn_standards_number     0
_diffrn_standards_interval_count     .
_diffrn_standards_interval_time     .
_diffrn_standards_decay_%     ?
loop_
    _diffrn_standard_refln_index_h
    _diffrn_standard_refln_index_k
    _diffrn_standard_refln_index_l
    ? ? ?
_refine_special_details
;
Refinement on <i>F</i>^2^ for ALL reflections except those flagged by the user
for potential systematic errors. Weighted <i>R</i>-factors <i>wR</i> and all
goodnesses of fit <i>S</i> are based on <i>F</i>^2^, conventional
<i>R</i>-factors <i>R</i> are based on <i>F</i>, with <i>F</i> set to zero for
negative <i>F</i>^2^. The observed criterion of <i>F</i>^2^ > \s(<i>F</i>^2^)
is used only for calculating -<i>R</i>-factor-obs <i>etc</i>. and is not
relevant to the choice of reflections for refinement. <i>R</i>-factors based
on <i>F</i>^2^ are statistically about twice as large as those based on
<i>F</i>, and <i>R</i>-factors based on ALL data will be even larger.
;
_reflns_number_total     6718
_reflns_number_gt     4911
_reflns_threshold_expression     I>2\s(I)
_refine_ls_structure_factor_coef     Fsqd
_refine_ls_matrix_type     full
_refine_ls_R_factor_all     0.0679
_refine_ls_R_factor_gt     0.0478
_refine_ls_wR_factor_gt     0.1259
_refine_ls_wR_factor_ref     0.1387
_refine_ls_goodness_of_fit_ref     1.046
_refine_ls_restrained_S_all     1.046
_refine_ls_number_reflns     6718
_refine_ls_number_parameters     301
_refine_ls_number_restraints     0
_refine_ls_number_constraints     ?
_refine_ls_hydrogen_treatment     constr
_refine_ls_weighting_scheme     calc
_refine_ls_weighting_details
         'calc w=1/[\s^2^(Fo^2^)+(0.0667P)^2^+0.2293P] where P=(Fo^2^+2Fc^2^)/3'
_atom_sites_solution_hydrogens     geom
_atom_sites_solution_primary     direct
_atom_sites_solution_secondary     difmap
_refine_ls_shift/su_max     0.000
_refine_ls_shift/su_mean     0.000
_refine_diff_density_max     0.398
_refine_diff_density_min     -0.401
_refine_ls_extinction_method     'none'
_refine_ls_abs_structure_details     ?
_refine_ls_abs_structure_Flack     .
loop_
    _atom_type_symbol
    _atom_type_description
    _atom_type_scat_dispersion_real
    _atom_type_scat_dispersion_imag
    _atom_type_scat_source
    S S 0.1246 0.1234 'International Tables Vol C Tables 4.2.6.8 and 6.1.1.4'
    O O 0.0106 0.0060 'International Tables Vol C Tables 4.2.6.8 and 6.1.1.4'
    N N 0.0061 0.0033 'International Tables Vol C Tables 4.2.6.8 and 6.1.1.4'
    H H 0.0000 0.0000 'International Tables Vol C Tables 4.2.6.8 and 6.1.1.4'
    C C 0.0033 0.0016 'International Tables Vol C Tables 4.2.6.8 and 6.1.1.4'
_computing_data_collection
;
APEX2 (Bruker, 2004)
;
_computing_cell_refinement
;
SAINT (Bruker, 2004)
;
_computing_data_reduction
;
SAINT (Bruker, 2004)
;
_computing_structure_solution
;
SHELXS97 (Sheldrick, 2008)
;
_computing_structure_refinement
;
SHELXL97 (Sheldrick, 2008)
;
_computing_molecular_graphics
;
PLATON (Spek, 2009), Mercury (Macrae <i>et al.</i>, 2008) and
<i>POVRay</i> (Cason, 2004)
;
_computing_publication_material
;
SHELXL97 (Sheldrick, 2008), PLATON (Spek, 2009) and publCIF
(Westrip, 2010)
;
loop_
    _atom_site_type_symbol
    _atom_site_label
    _atom_site_fract_x
    _atom_site_fract_y
    _atom_site_fract_z
    _atom_site_U_iso_or_equiv
    _atom_site_thermal_displace_type
    _atom_site_calc_flag
    _atom_site_refinement_flags
    _atom_site_occupancy
    S S1 -0.02011(5) 0.65153(4) 0.38510(3) 0.03390(10)
                                                     Uani . . 1.000
    O O1 -0.12139(15) 0.56291(12) 0.26954(11) 0.0467(4) Uani . . 1.000
    O O2 -0.09563(16) 0.65425(13) 0.47595(11) 0.0464(4) Uani . . 1.000
    O O3 0.47464(18) 0.55503(17) 0.32047(14) 0.0620(5) Uani . . 1.000
    N N1 0.29162(18) 1.24424(14) 0.38400(13) 0.0425(4) Uani . . 1.000
    N N2 0.13876(17) 0.60279(14) 0.42019(12) 0.0379(4) Uani . . 1.000
    N N3 0.3923(2) 0.57678(19) 0.40572(15) 0.0531(5) Uani . . 1.000
    C C1 0.07470(18) 0.82911(15) 0.38933(13) 0.0317(4) Uani . . 1.000
    C C2 0.2170(2) 0.93167(19) 0.47915(16) 0.0503(5) Uani . . 1.000
    C C3 0.2877(2) 1.06900(19) 0.47852(16) 0.0512(5) Uani . . 1.000
    C C4 0.21460(19) 1.10143(15) 0.38930(14) 0.0346(4) Uani . . 1.000
    C C5 0.0702(2) 1.00106(18) 0.30178(15) 0.0436(5) Uani . . 1.000
    C C6 0.0001(2) 0.86347(18) 0.30136(15) 0.0419(5) Uani . . 1.000
    C C7 0.24792(19) 0.58288(15) 0.35500(14) 0.0351(4) Uani . . 1.000
    C C8 0.2303(2) 0.5656(2) 0.23927(16) 0.0473(6) Uani . . 1.000
    C C9 0.3764(3) 0.55030(19) 0.22403(18) 0.0508(6) Uani . . 1.000
    C C10 0.4458(3) 0.5285(3) 0.1246(2) 0.0749(10) Uani . . 1.000
    O O4 0.51673(18) 0.76879(19) 0.75742(13) 0.0650(5) Uani . . 1.000
    O O5 0.24957(17) 0.72400(14) 0.65907(10) 0.0492(4) Uani . . 1.000
    O O6 0.03386(14) 0.74389(13) 0.75511(10) 0.0423(3) Uani . . 1.000
    O O7 -0.1353(2) 0.8493(3) 0.89565(18) 0.0976(9) Uani . . 1.000
    O O8 -0.1205(2) 0.7661(3) 1.02988(15) 0.0952(8) Uani . . 1.000
    O O9 0.4658(2) 0.9039(2) 1.25864(12) 0.0710(6) Uani . . 1.000
    O O10 0.66328(19) 0.9064(2) 1.17615(14) 0.0731(6) Uani . . 1.000
    N N4 -0.06166(19) 0.8072(2) 0.96064(14) 0.0581(6) Uani . . 1.000
    N N5 0.51517(19) 0.88887(16) 1.17389(13) 0.0476(5) Uani . . 1.000
    C C11 0.31809(18) 0.78573(15) 0.85972(13) 0.0322(4) Uani . . 1.000
    C C12 0.14695(18) 0.77861(15) 0.85294(13) 0.0326(4) Uani . . 1.000
    C C13 0.10795(19) 0.80780(18) 0.95755(14) 0.0386(4) Uani . . 1.000
    C C14 0.2252(2) 0.84029(18) 1.06109(14) 0.0398(4) Uani . . 1.000
    C C15 0.38950(19) 0.84785(16) 1.06265(13) 0.0361(4) Uani . . 1.000
    C C16 0.43768(18) 0.82182(16) 0.96381(14) 0.0352(4) Uani . . 1.000
    C C17 0.3688(2) 0.75745(17) 0.75231(14) 0.0391(4) Uani . . 1.000
    H H1A 0.35880 1.24140 0.33870 0.0640 Uiso calc R 1.000
    H H1B 0.35470 1.30800 0.45420 0.0640 Uiso calc R 1.000
    H H1C 0.20820 1.27010 0.35590 0.0640 Uiso calc R 1.000
    H H2 0.26480 0.90860 0.53940 0.0600 Uiso calc R 1.000
    H H2A 0.15640 0.58830 0.48370 0.0450 Uiso calc R 1.000
    H H3 0.38410 1.13910 0.53810 0.0610 Uiso calc R 1.000
    H H5 0.02000 1.02560 0.24320 0.0520 Uiso calc R 1.000
    H H6 -0.09710 0.79410 0.24200 0.0500 Uiso calc R 1.000
    H H8 0.13930 0.56490 0.18580 0.0570 Uiso calc R 1.000
    H H10A 0.55580 0.60560 0.14430 0.1120 Uiso calc R 1.000
    H H10B 0.36680 0.52770 0.05980 0.1120 Uiso calc R 1.000
    H H10C 0.45950 0.43820 0.10560 0.1120 Uiso calc R 1.000
    H H6A 0.07860 0.73090 0.70370 0.0630 Uiso calc R 1.000
    H H14 0.19440 0.85670 1.12830 0.0480 Uiso calc R 1.000
    H H16 0.54970 0.82850 0.96720 0.0420 Uiso calc R 1.000
loop_
    _atom_site_aniso_label
    _atom_site_aniso_U_11
    _atom_site_aniso_U_22
    _atom_site_aniso_U_33
    _atom_site_aniso_U_12
    _atom_site_aniso_U_13
    _atom_site_aniso_U_23
    S1 0.0360(2) 0.0322(2) 0.0349(2) 0.01310(10)
                                               0.01210(10)
                                                         0.0137(2)
    O1 0.0460(6) 0.0366(6) 0.0424(7) 0.0088(5) 0.0010(5) 0.0093(5)
    O2 0.0511(6) 0.0500(7) 0.0531(8) 0.0239(5) 0.0301(6) 0.0265(6)
    O3 0.0505(7) 0.0712(9) 0.0659(10) 0.0312(7) 0.0241(7) 0.0152(8)
    N1 0.0506(7) 0.0353(7) 0.0509(9) 0.0180(6) 0.0277(7) 0.0199(6)
    N2 0.0475(7) 0.0421(7) 0.0347(7) 0.0238(6) 0.0164(6) 0.0198(6)
    N3 0.0485(8) 0.0614(10) 0.0492(9) 0.0275(7) 0.0145(7) 0.0134(8)
    C1 0.0344(6) 0.0310(6) 0.0310(7) 0.0136(5) 0.0102(5) 0.0120(6)
    C2 0.0576(10) 0.0412(9) 0.0381(9) 0.0092(7) -0.0054(7) 0.0189(8)
    C3 0.0529(9) 0.0367(8) 0.0428(10) 0.0026(7) -0.0037(8) 0.0132(8)
    C4 0.0397(7) 0.0318(7) 0.0399(8) 0.0169(6) 0.0203(6) 0.0156(6)
    C5 0.0465(8) 0.0430(8) 0.0434(9) 0.0185(7) 0.0060(7) 0.0228(8)
    C6 0.0393(7) 0.0390(8) 0.0403(9) 0.0115(6) 0.0000(6) 0.0165(7)
    C7 0.0409(7) 0.0272(6) 0.0368(8) 0.0132(5) 0.0132(6) 0.0106(6)
    C8 0.0559(10) 0.0513(10) 0.0423(10) 0.0243(8) 0.0220(8) 0.0198(8)
    C9 0.0598(10) 0.0385(8) 0.0567(12) 0.0173(8) 0.0324(9) 0.0136(8)
    C10 0.0892(17) 0.0710(15) 0.0808(18) 0.0340(13) 0.0583(15) 0.0270(13)
    O4 0.0475(7) 0.0968(12) 0.0513(8) 0.0267(7) 0.0256(6) 0.0230(8)
    O5 0.0571(7) 0.0597(8) 0.0306(6) 0.0233(6) 0.0132(5) 0.0160(6)
    O6 0.0395(5) 0.0529(7) 0.0314(6) 0.0198(5) 0.0039(4) 0.0138(5)
    O7 0.0692(10) 0.171(2) 0.0830(13) 0.0813(13) 0.0218(9) 0.0526(13)
    O8 0.0515(8) 0.167(2) 0.0550(10) 0.0286(11) 0.0271(8) 0.0321(12)
    O9 0.0746(10) 0.0941(12) 0.0313(7) 0.0259(9) 0.0026(7) 0.0211(8)
    O10 0.0468(7) 0.0981(12) 0.0612(10) 0.0296(8) -0.0061(7) 0.0238(9)
    N4 0.0382(7) 0.0850(12) 0.0393(9) 0.0244(8) 0.0082(6) 0.0079(8)
    N5 0.0474(8) 0.0447(8) 0.0376(8) 0.0141(6) -0.0053(6) 0.0128(7)
    C11 0.0333(6) 0.0298(6) 0.0305(7) 0.0109(5) 0.0073(5) 0.0098(6)
    C12 0.0348(6) 0.0304(6) 0.0288(7) 0.0116(5) 0.0041(5) 0.0102(6)
    C13 0.0327(7) 0.0451(8) 0.0349(8) 0.0158(6) 0.0079(6) 0.0114(7)
    C14 0.0407(7) 0.0452(8) 0.0294(8) 0.0154(6) 0.0084(6) 0.0109(7)
    C15 0.0361(7) 0.0346(7) 0.0299(7) 0.0112(6) -0.0004(6) 0.0105(6)
    C16 0.0321(6) 0.0336(7) 0.0369(8) 0.0124(5) 0.0057(6) 0.0122(6)
    C17 0.0403(7) 0.0394(8) 0.0365(8) 0.0134(6) 0.0128(6) 0.0140(7)
_geom_special_details
;
Bond distances, angles <i>etc</i>. have been calculated using the rounded
fractional coordinates. All su's are estimated from the variances of the
(full) variance-covariance matrix. The cell e.s.d.'s are taken into account in
the estimation of distances, angles and torsion angles
;
loop_
    _geom_bond_atom_site_label_1
    _geom_bond_atom_site_label_2
    _geom_bond_site_symmetry_1
    _geom_bond_site_symmetry_2
    _geom_bond_distance
    _geom_bond_publ_flag
    S1 O1 . . 1.4224(13) no
    S1 O2 . . 1.4276(14) no
    S1 N2 . . 1.6264(16) no
    S1 C1 . . 1.7651(17) no
    O3 N3 . . 1.408(2) no
    O3 C9 . . 1.331(3) no
    O4 C17 . . 1.221(2) no
    O5 C17 . . 1.288(2) no
    O6 C12 . . 1.300(2) no
    O7 N4 . . 1.210(3) no
    O8 N4 . . 1.212(3) no
    O9 N5 . . 1.221(2) no
    O10 N5 . . 1.215(2) no
    O6 H6A . . 0.8200 no
    N1 C4 . . 1.464(2) no
    N2 C7 . . 1.388(2) no
    N3 C7 . . 1.311(3) no
    N1 H1B . . 0.8900 no
    N1 H1C . . 0.8900 no
    N1 H1A . . 0.8900 no
    N2 H2A . . 0.8600 no
    N4 C13 . . 1.457(3) no
    N5 C15 . . 1.463(2) no
    C1 C2 . . 1.380(2) no
    C1 C6 . . 1.378(2) no
    C2 C3 . . 1.381(3) no
    C3 C4 . . 1.373(3) no
    C4 C5 . . 1.370(2) no
    C5 C6 . . 1.378(3) no
    C7 C8 . . 1.408(2) no
    C8 C9 . . 1.351(3) no
    C9 C10 . . 1.490(3) no
    C2 H2 . . 0.9300 no
    C3 H3 . . 0.9300 no
    C5 H5 . . 0.9300 no
    C6 H6 . . 0.9300 no
    C8 H8 . . 0.9300 no
    C10 H10A . . 0.9600 no
    C10 H10B . . 0.9600 no
    C10 H10C . . 0.9600 no
    C11 C16 . . 1.382(2) no
    C11 C17 . . 1.493(2) no
    C11 C12 . . 1.427(2) no
    C12 C13 . . 1.410(2) no
    C13 C14 . . 1.377(2) no
    C14 C15 . . 1.379(3) no
    C15 C16 . . 1.381(2) no
    C14 H14 . . 0.9300 no
    C16 H16 . . 0.9300 no
loop_
    _geom_angle_atom_site_label_1
    _geom_angle_atom_site_label_2
    _geom_angle_atom_site_label_3
    _geom_angle_site_symmetry_1
    _geom_angle_site_symmetry_2
    _geom_angle_site_symmetry_3
    _geom_angle
    _geom_angle_publ_flag
    O1 S1 O2 . . . 120.44(8) no
    O1 S1 N2 . . . 108.84(8) no
    O1 S1 C1 . . . 107.28(8) no
    O2 S1 N2 . . . 104.18(8) no
    O2 S1 C1 . . . 109.04(8) no
    N2 S1 C1 . . . 106.25(8) no
    N3 O3 C9 . . . 108.82(18) no
    C12 O6 H6A . . . 109.00 no
    S1 N2 C7 . . . 124.67(12) no
    O3 N3 C7 . . . 104.87(15) no
    H1B N1 H1C . . . 109.00 no
    C4 N1 H1A . . . 109.00 no
    C4 N1 H1B . . . 109.00 no
    C4 N1 H1C . . . 109.00 no
    H1A N1 H1B . . . 109.00 no
    H1A N1 H1C . . . 110.00 no
    S1 N2 H2A . . . 118.00 no
    C7 N2 H2A . . . 118.00 no
    O7 N4 O8 . . . 123.4(2) no
    O7 N4 C13 . . . 118.79(19) no
    O8 N4 C13 . . . 117.80(18) no
    O10 N5 C15 . . . 117.66(15) no
    O9 N5 O10 . . . 123.92(17) no
    O9 N5 C15 . . . 118.42(17) no
    S1 C1 C2 . . . 121.18(13) no
    C2 C1 C6 . . . 120.80(16) no
    S1 C1 C6 . . . 118.00(13) no
    C1 C2 C3 . . . 119.21(17) no
    C2 C3 C4 . . . 119.55(17) no
    C3 C4 C5 . . . 121.35(16) no
    N1 C4 C5 . . . 118.03(15) no
    N1 C4 C3 . . . 120.61(16) no
    C4 C5 C6 . . . 119.34(17) no
    C1 C6 C5 . . . 119.70(16) no
    N3 C7 C8 . . . 112.03(16) no
    N2 C7 C8 . . . 130.75(16) no
    N2 C7 N3 . . . 117.21(15) no
    C7 C8 C9 . . . 103.93(17) no
    O3 C9 C10 . . . 115.7(2) no
    C8 C9 C10 . . . 133.9(2) no
    O3 C9 C8 . . . 110.33(19) no
    C1 C2 H2 . . . 120.00 no
    C3 C2 H2 . . . 120.00 no
    C2 C3 H3 . . . 120.00 no
    C4 C3 H3 . . . 120.00 no
    C6 C5 H5 . . . 120.00 no
    C4 C5 H5 . . . 120.00 no
    C5 C6 H6 . . . 120.00 no
    C1 C6 H6 . . . 120.00 no
    C9 C8 H8 . . . 128.00 no
    C7 C8 H8 . . . 128.00 no
    H10B C10 H10C . . . 109.00 no
    C9 C10 H10B . . . 109.00 no
    C9 C10 H10C . . . 110.00 no
    H10A C10 H10B . . . 109.00 no
    H10A C10 H10C . . . 109.00 no
    C9 C10 H10A . . . 109.00 no
    C12 C11 C16 . . . 121.17(14) no
    C12 C11 C17 . . . 118.90(14) no
    C16 C11 C17 . . . 119.92(15) no
    O6 C12 C13 . . . 122.61(15) no
    C11 C12 C13 . . . 116.05(14) no
    O6 C12 C11 . . . 121.32(14) no
    N4 C13 C12 . . . 120.47(15) no
    C12 C13 C14 . . . 123.04(16) no
    N4 C13 C14 . . . 116.48(15) no
    C13 C14 C15 . . . 118.34(15) no
    N5 C15 C16 . . . 120.25(15) no
    C14 C15 C16 . . . 121.92(15) no
    N5 C15 C14 . . . 117.80(14) no
    C11 C16 C15 . . . 119.46(15) no
    O4 C17 C11 . . . 119.62(16) no
    O5 C17 C11 . . . 115.95(16) no
    O4 C17 O5 . . . 124.43(17) no
    C13 C14 H14 . . . 121.00 no
    C15 C14 H14 . . . 121.00 no
    C11 C16 H16 . . . 120.00 no
    C15 C16 H16 . . . 120.00 no
loop_
    _geom_torsion_atom_site_label_1
    _geom_torsion_atom_site_label_2
    _geom_torsion_atom_site_label_3
    _geom_torsion_atom_site_label_4
    _geom_torsion_site_symmetry_1
    _geom_torsion_site_symmetry_2
    _geom_torsion_site_symmetry_3
    _geom_torsion_site_symmetry_4
    _geom_torsion
    _geom_torsion_publ_flag
    O1 S1 N2 C7 . . . . 49.04(16) no
    O2 S1 N2 C7 . . . . 178.71(14) no
    C1 S1 N2 C7 . . . . -66.19(15) no
    O1 S1 C1 C2 . . . . -161.03(14) no
    O1 S1 C1 C6 . . . . 20.36(16) no
    O2 S1 C1 C2 . . . . 67.01(16) no
    O2 S1 C1 C6 . . . . -111.60(14) no
    N2 S1 C1 C2 . . . . -44.74(16) no
    N2 S1 C1 C6 . . . . 136.65(14) no
    N3 O3 C9 C8 . . . . -0.9(2) no
    C9 O3 N3 C7 . . . . 0.4(2) no
    N3 O3 C9 C10 . . . . 179.7(2) no
    S1 N2 C7 N3 . . . . 164.49(14) no
    S1 N2 C7 C8 . . . . -16.4(3) no
    O3 N3 C7 N2 . . . . 179.46(15) no
    O3 N3 C7 C8 . . . . 0.2(2) no
    O7 N4 C13 C14 . . . . 144.2(2) no
    O8 N4 C13 C12 . . . . 146.3(2) no
    O7 N4 C13 C12 . . . . -34.7(3) no
    O8 N4 C13 C14 . . . . -34.7(3) no
    O9 N5 C15 C14 . . . . 5.4(3) no
    O9 N5 C15 C16 . . . . -176.34(18) no
    O10 N5 C15 C16 . . . . 3.9(3) no
    O10 N5 C15 C14 . . . . -174.40(19) no
    C6 C1 C2 C3 . . . . -1.9(3) no
    S1 C1 C6 C5 . . . . 179.87(14) no
    S1 C1 C2 C3 . . . . 179.55(14) no
    C2 C1 C6 C5 . . . . 1.3(3) no
    C1 C2 C3 C4 . . . . 0.5(3) no
    C2 C3 C4 N1 . . . . -177.26(16) no
    C2 C3 C4 C5 . . . . 1.5(3) no
    C3 C4 C5 C6 . . . . -2.1(3) no
    N1 C4 C5 C6 . . . . 176.66(16) no
    C4 C5 C6 C1 . . . . 0.7(3) no
    N2 C7 C8 C9 . . . . -179.86(19) no
    N3 C7 C8 C9 . . . . -0.7(2) no
    C7 C8 C9 O3 . . . . 1.0(2) no
    C7 C8 C9 C10 . . . . -179.8(3) no
    C16 C11 C12 O6 . . . . -179.60(16) no
    C16 C11 C12 C13 . . . . -1.1(2) no
    C17 C11 C12 O6 . . . . 2.1(2) no
    C17 C11 C12 C13 . . . . -179.40(15) no
    C12 C11 C16 C15 . . . . 1.7(3) no
    C17 C11 C16 C15 . . . . 179.96(16) no
    C12 C11 C17 O4 . . . . 177.09(18) no
    C12 C11 C17 O5 . . . . -1.9(2) no
    C16 C11 C17 O4 . . . . -1.2(3) no
    C16 C11 C17 O5 . . . . 179.75(16) no
    O6 C12 C13 N4 . . . . -3.2(3) no
    O6 C12 C13 C14 . . . . 177.93(17) no
    C11 C12 C13 N4 . . . . 178.36(17) no
    C11 C12 C13 C14 . . . . -0.5(3) no
    N4 C13 C14 C15 . . . . -177.38(17) no
    C12 C13 C14 C15 . . . . 1.6(3) no
    C13 C14 C15 N5 . . . . 177.28(17) no
    C13 C14 C15 C16 . . . . -1.0(3) no
    N5 C15 C16 C11 . . . . -178.83(16) no
    C14 C15 C16 C11 . . . . -0.6(3) no
loop_
    _geom_hbond_atom_site_label_D
    _geom_hbond_atom_site_label_H
    _geom_hbond_atom_site_label_A
    _geom_hbond_site_symmetry_A
    _geom_hbond_distance_DH
    _geom_hbond_distance_HA
    _geom_hbond_distance_DA
    _geom_hbond_angle_DHA
    _geom_hbond_publ_flag
    O6 H6A O5 . 0.82 1.68 2.4296(19) 151 yes
    N2 H2A O5 . 0.86 2.12 2.7852(18) 134 yes
    N1 H1A O4 2_676 0.89 1.77 2.661(2) 177 yes
    N1 H1B N3 2_676 0.89 2.24 3.041(2) 150 yes
    N1 H1C O6 2_576 0.89 2.21 3.064(2) 160 yes
    C5 H5 O6 2_576 0.93 2.60 3.293(2) 132 yes
    C6 H6 O8 1_554 0.93 2.60 3.176(2) 121 yes
_iucr_refine_instructions_details
;
TITL PTM135 in P-1
CELL  0.71073   8.5551  10.5000  12.7576  106.463  100.913  108.272
ZERR     2.00   0.0001   0.0002   0.0003    0.001    0.001    0.001
LATT   1
SFAC  C    H    N    O    S
UNIT  34   30   10   20   2
MERG   2
FMAP   2
PLAN   20
ACTA   50
SIZE 0.16 0.20 0.20
BOND   $H
L.S.   4
WGHT    0.066700    0.229300
FVAR       0.43815
S1    5   -0.020112    0.651530    0.385095    11.00000    0.03599    0.03220 =
         0.03488    0.01373    0.01209    0.01313
N2    3    0.138756    0.602787    0.420187    11.00000    0.04753    0.04209 =
         0.03474    0.01979    0.01638    0.02381
AFIX  43
H2A   2    0.156360    0.588322    0.483673    11.00000   -1.20000
AFIX   0
C1    1    0.074703    0.829114    0.389327    11.00000    0.03440    0.03099 =
         0.03099    0.01203    0.01019    0.01357
N1    3    0.291618    1.244242    0.383998    11.00000    0.05055    0.03528 =
         0.05089    0.01987    0.02775    0.01797
AFIX 137
H1A   2    0.358816    1.241448    0.338698    11.00000   -1.50000
H1B   2    0.354695    1.307996    0.454199    11.00000   -1.50000
H1C   2    0.208178    1.270123    0.355870    11.00000   -1.50000
AFIX   0
C4    1    0.214596    1.101429    0.389303    11.00000    0.03970    0.03177 =
         0.03988    0.01557    0.02032    0.01686
O1    4   -0.121388    0.562908    0.269543    11.00000    0.04605    0.03662 =
         0.04238    0.00928    0.00096    0.00879
O2    4   -0.095628    0.654252    0.475949    11.00000    0.05115    0.04997 =
         0.05311    0.02651    0.03007    0.02394
C7    1    0.247918    0.582876    0.354999    11.00000    0.04093    0.02720 =
         0.03679    0.01055    0.01323    0.01324
C6    1    0.000131    0.863468    0.301361    11.00000    0.03926    0.03903 =
         0.04033    0.01647    0.00003    0.01151
AFIX  43
H6    2   -0.097068    0.794080    0.241982    11.00000   -1.20000
AFIX   0
O3    4    0.474644    0.555030    0.320466    11.00000    0.05050    0.07116 =
         0.06593    0.01522    0.02413    0.03118
C5    1    0.070214    1.001064    0.301776    11.00000    0.04650    0.04300 =
         0.04342    0.02285    0.00599    0.01846
AFIX  43
H5    2    0.020042    1.025580    0.243248    11.00000   -1.20000
AFIX   0
C2    1    0.217031    0.931675    0.479149    11.00000    0.05758    0.04116 =
         0.03811    0.01886   -0.00541    0.00921
AFIX  43
H2    2    0.264754    0.908552    0.539366    11.00000   -1.20000
AFIX   0
C9    1    0.376376    0.550300    0.224031    11.00000    0.05977    0.03847 =
         0.05669    0.01363    0.03243    0.01728
N3    3    0.392335    0.576785    0.405716    11.00000    0.04846    0.06139 =
         0.04918    0.01339    0.01447    0.02747
C3    1    0.287698    1.069002    0.478525    11.00000    0.05289    0.03673 =
         0.04275    0.01321   -0.00373    0.00260
AFIX  43
H3    2    0.384147    1.139070    0.538118    11.00000   -1.20000
AFIX   0
C10   1    0.445789    0.528509    0.124576    11.00000    0.08922    0.07098 =
         0.08076    0.02703    0.05829    0.03399
AFIX 137
H10A  2    0.555814    0.605587    0.144278    11.00000   -1.50000
H10B  2    0.366776    0.527688    0.059751    11.00000   -1.50000
H10C  2    0.459493    0.438214    0.105633    11.00000   -1.50000
AFIX   0
C8    1    0.230287    0.565614    0.239270    11.00000    0.05590    0.05127 =
         0.04235    0.01984    0.02198    0.02433
AFIX  43
H8    2    0.139258    0.564914    0.185755    11.00000   -1.20000
AFIX   0
C11   1    0.318091    0.785735    0.859721    11.00000    0.03330    0.02976 =
         0.03049    0.00984    0.00731    0.01088
N4    3   -0.061663    0.807235    0.960636    11.00000    0.03818    0.08501 =
         0.03930    0.00789    0.00816    0.02444
N5    3    0.515170    0.888870    1.173886    11.00000    0.04738    0.04468 =
         0.03759    0.01285   -0.00535    0.01406
C12   1    0.146947    0.778614    0.852939    11.00000    0.03475    0.03042 =
         0.02880    0.01024    0.00412    0.01162
C13   1    0.107954    0.807798    0.957551    11.00000    0.03271    0.04515 =
         0.03489    0.01141    0.00795    0.01584
C14   1    0.225243    0.840286    1.061088    11.00000    0.04067    0.04515 =
         0.02944    0.01091    0.00836    0.01540
AFIX  43
H14   2    0.194397    0.856717    1.128294    11.00000   -1.20000
AFIX   0
O10   4    0.663283    0.906362    1.176148    11.00000    0.04681    0.09812 =
         0.06122    0.02378   -0.00610    0.02962
O9    4    0.465826    0.903949    1.258640    11.00000    0.07455    0.09409 =
         0.03134    0.02113    0.00261    0.02588
O4    4    0.516730    0.768788    0.757421    11.00000    0.04750    0.09678 =
         0.05127    0.02305    0.02560    0.02670
O7    4   -0.135320    0.849330    0.895648    11.00000    0.06923    0.17110 =
         0.08298    0.05256    0.02177    0.08127
O8    4   -0.120513    0.766060    1.029881    11.00000    0.05152    0.16716 =
         0.05499    0.03206    0.02705    0.02860
C17   1    0.368834    0.757447    0.752315    11.00000    0.04026    0.03942 =
         0.03648    0.01395    0.01282    0.01343
O6    4    0.033864    0.743889    0.755112    11.00000    0.03948    0.05287 =
         0.03141    0.01381    0.00386    0.01982
AFIX 147
H6A   2    0.078551    0.730903    0.703671    11.00000   -1.50000
AFIX   0
C15   1    0.389501    0.847852    1.062652    11.00000    0.03613    0.03464 =
         0.02987    0.01050   -0.00042    0.01120
C16   1    0.437676    0.821819    0.963808    11.00000    0.03209    0.03360 =
         0.03693    0.01222    0.00572    0.01243
AFIX  43
H16   2    0.549661    0.828509    0.967235    11.00000   -1.20000
AFIX   0
O5    4    0.249567    0.724004    0.659073    11.00000    0.05705    0.05966 =
         0.03057    0.01598    0.01318    0.02326
HKLF 4
REM  PTM135 in P-1
REM R1 =  0.0478 for   4911 Fo > 4sig(Fo)  and  0.0679 for all   6718 data
REM    301 parameters refined using      0 restraints
END
WGHT      0.0667      0.2292
REM Highest difference peak  0.398,  deepest hole -0.401,  1-sigma level  0.055
Q1    1   0.0182  0.7426  0.3810  11.00000  0.05    0.40
Q2    1   0.2192  0.7639  0.8534  11.00000  0.05    0.29
Q3    1   0.3351  0.7713  0.8131  11.00000  0.05    0.29
Q4    1   0.1431  0.8787  0.4278  11.00000  0.05    0.28
Q5    1   0.1975  0.6539  0.5060  11.00000  0.05    0.27
Q6    1   0.0665  0.6191  0.3977  11.00000  0.05    0.26
Q7    1   0.2979  0.5579  0.1979  11.00000  0.05    0.26
Q8    1   0.0237  0.8584  0.3661  11.00000  0.05    0.25
Q9    1   0.2343  1.1566  0.3854  11.00000  0.05    0.25
Q10   1   0.3027  0.8307  1.0549  11.00000  0.05    0.25
Q11   1   0.1469  1.0434  0.3497  11.00000  0.05    0.25
Q12   1   0.3955  0.5262  0.2670  11.00000  0.05    0.24
Q13   1   0.1329  0.8043  0.9137  11.00000  0.05    0.24
Q14   1   0.1859  0.5931  0.3862  11.00000  0.05    0.24
Q15   1   0.2759  1.1006  0.4227  11.00000  0.05    0.24
Q16   1  -0.0838  0.6837  1.0291  11.00000  0.05    0.24
Q17   1   0.2741  0.5220  0.2299  11.00000  0.05    0.24
Q18   1   0.6241  0.8427  0.9945  11.00000  0.05    0.23
Q19   1   0.0501  0.9267  0.2983  11.00000  0.05    0.23
Q20   1   0.1426  0.7093  0.6750  11.00000  0.05    0.22
;
