# Supplementary material for: Crystal structure of 4-[(5-methyl­isoxazol-3-yl)amino­sulfon­yl]anilinium 3,5-di­nitro­salicylate
Source: Acta Crystallogr E Crystallogr Commun. 2015 May 13;71(Pt 6):618–20. doi: 10.1107/S2056989015008701 (PMC4459324; doi:10.1107/S2056989015008701)
Supplement: Supplementary file 2 [file e-71-00618-Isup2.hkl]

#
# h,k,l, Fc-squared, Fo-squared, sigma(Fo-squared) and status flag
#
data_I
_shelx_title ' PTM135 in P-1'
_shelx_refln_list_code          4
_shelx_F_calc_maximum      233.70
_exptl_crystal_F_000       496.00
_reflns_d_resolution_high  0.6600
 
loop_
 _symmetry_equiv_pos_as_xyz
 'x, y, z'
 '-x, -y, -z'
 
_cell_length_a     8.5551
_cell_length_b    10.5000
_cell_length_c    12.7576
_cell_angle_alpha 106.463
_cell_angle_beta  100.913
_cell_angle_gamma 108.272
 
_shelx_F_squared_multiplier     1.000
 
loop_
 _refln_index_h
 _refln_index_k
 _refln_index_l
 _refln_F_squared_calc
 _refln_F_squared_meas
 _refln_F_squared_sigma
 _refln_observed_status
   1   0   0      979.01      933.81      8.44 o
   2   0   0     2158.08     2011.18     16.91 o
   3   0   0      105.24      102.98      1.38 o
   4   0   0       95.17       87.95      1.33 o
   5   0   0      126.47      119.28      1.98 o
   6   0   0        3.50        1.71      0.50 o
   7   0   0        0.02       -0.04      0.54 o
   8   0   0      155.99      161.31      3.18 o
   9   0   0       26.09       25.76      2.20 o
  10   0   0        2.12        1.13      1.11 o
  11   0   0        3.59        3.76      2.23 o
 -11   1   0       10.96        9.91      1.84 o
 -10   1   0        3.13        0.23      1.01 o
  -9   1   0        0.60       -0.50      0.82 o
  -8   1   0       60.22       48.70      1.91 o
  -7   1   0        0.01        0.68      0.58 o
  -6   1   0       48.55       43.14      1.29 o
  -5   1   0      185.98      167.21      2.12 o
  -4   1   0      956.43     1044.39      9.69 o
  -3   1   0      215.99      248.56      2.46 o
  -2   1   0      328.70      391.74      4.18 o
  -1   1   0      948.99     1075.20     12.67 o
   0   1   0       66.41       62.53      0.96 o
   1   1   0      617.87      652.70      5.69 o
   2   1   0     1422.59     1376.90     11.81 o
   3   1   0       26.97       35.72      0.84 o
   4   1   0      146.03      151.51      2.05 o
   5   1   0       25.27       32.46      0.97 o
   6   1   0       36.88       38.70      1.16 o
   7   1   0      222.47      202.51      3.75 o
   8   1   0       95.57      103.22      2.50 o
   9   1   0        0.94        1.03      1.01 o
  10   1   0        0.03        0.52      1.17 o
  11   1   0        9.88       11.77      4.22 o
 -12   2   0       12.24        8.06      2.70 o
 -11   2   0        6.16        5.39      1.48 o
 -10   2   0       20.68       21.38      1.86 o
  -9   2   0        3.92        3.28      0.96 o
  -8   2   0       22.99       23.46      1.48 o
  -7   2   0       62.82       64.46      1.71 o
  -6   2   0      101.70      101.45      1.71 o
  -5   2   0       19.71       14.99      0.55 o
  -4   2   0       94.61       99.02      1.39 o
  -3   2   0     1943.12     1928.99     19.17 o
  -2   2   0     1051.19     1194.90     14.33 o
  -1   2   0      624.29      565.82      5.83 o
   0   2   0     2606.49     2769.79     27.20 o
   1   2   0     3765.10     3743.31     35.01 o
   2   2   0       80.95      101.56      1.38 o
   3   2   0       23.16       37.88      0.84 o
   4   2   0       29.24       39.28      0.98 o
   5   2   0      129.91      124.24      2.05 o
   6   2   0        1.36        1.39      0.60 o
   7   2   0        3.12        5.45      0.95 o
   8   2   0        3.73        2.26      1.28 o
   9   2   0        0.20       -0.10      1.00 o
  10   2   0       13.79       10.16      3.75 o
 -12   3   0       14.78       18.33      2.71 o
 -11   3   0        4.76        3.85      1.37 o
 -10   3   0       46.50       52.99      2.54 o
  -9   3   0        0.04        0.03      0.80 o
  -8   3   0       13.14       12.59      1.24 o
  -7   3   0      119.52      106.60      2.24 o
  -6   3   0      110.53      106.77      1.97 o
  -5   3   0        0.41        3.59      0.41 o
  -4   3   0     2856.27     3007.74     32.08 o
  -3   3   0     1158.94      970.88     10.75 o
  -2   3   0      108.98      111.64      1.42 o
  -1   3   0     2051.09     2263.19     22.52 o
   0   3   0     3643.01     3872.52     36.05 o
   1   3   0     1614.64     1585.61     13.69 o
   2   3   0      119.46      138.24      2.06 o
   3   3   0      414.70      375.01      4.15 o
   4   3   0       27.44       26.31      0.94 o
   5   3   0      132.91      145.42      2.51 o
   6   3   0        7.22        7.30      0.93 o
   7   3   0        0.13        0.26      0.79 o
   8   3   0        0.14       -0.30      0.88 o
   9   3   0        1.08        3.12      1.39 o
  10   3   0        5.85        6.67      3.54 o
 -12   4   0        0.44        0.92      1.78 o
 -11   4   0        4.71        5.25      1.64 o
 -10   4   0        0.34        0.24      1.07 o
  -9   4   0       34.23       33.14      2.17 o
  -8   4   0       74.37       64.69      2.59 o
  -7   4   0        9.57        7.90      0.81 o
  -6   4   0        0.42        1.49      0.50 o
  -5   4   0      152.59      155.90      3.13 o
  -4   4   0        8.97        9.81      0.68 o
  -3   4   0      487.25      511.34      4.89 o
  -2   4   0     1568.90     1616.95     16.26 o
  -1   4   0      915.56      952.97      9.90 o
   0   4   0      285.41      303.35      3.69 o
   1   4   0     1994.29     2065.42     18.56 o
   2   4   0       14.71       15.71      0.69 o
   3   4   0       70.81       64.37      1.47 o
   4   4   0       91.86       98.67      1.98 o
   5   4   0      200.71      198.10      3.40 o
   6   4   0       29.02       26.76      1.80 o
   7   4   0        4.39        4.53      1.42 o
   8   4   0       18.92       16.72      1.92 o
   9   4   0       16.86       13.28      2.88 o
 -12   5   0        2.58        3.19      1.92 o
 -11   5   0       27.14       34.33      2.61 o
 -10   5   0       43.77       47.39      2.69 o
  -9   5   0      274.16      287.56      6.35 o
  -8   5   0       34.83       29.89      1.89 o
  -7   5   0       15.71       17.21      1.00 o
  -6   5   0      712.43      696.97      8.62 o
  -5   5   0      510.53      506.57      5.44 o
  -4   5   0      816.93      879.60      8.72 o
  -3   5   0      492.52      473.95      4.95 o
  -2   5   0        8.39       15.78      0.61 o
  -1   5   0       91.36       95.71      1.66 o
   0   5   0      334.27      338.47      4.00 o
   1   5   0      673.33      649.88      6.58 o
   2   5   0       14.40       12.63      0.72 o
   3   5   0        9.34        9.85      0.91 o
   4   5   0      133.80      126.55      2.71 o
   5   5   0        0.31        1.60      0.69 o
   6   5   0       29.42       36.32      2.11 o
   7   5   0       37.44       37.28      2.24 o
   8   5   0        2.37        1.53      1.37 o
 -12   6   0       10.18        3.83      1.68 o
 -11   6   0       37.66       42.96      2.89 o
 -10   6   0        1.70        2.79      1.08 o
  -9   6   0       57.61       52.31      2.34 o
  -8   6   0       12.00        8.36      1.13 o
  -7   6   0       38.76       43.80      1.40 o
  -6   6   0       17.53       11.68      0.95 o
  -5   6   0     1152.57     1099.21     11.75 o
  -4   6   0        2.20        3.18      0.39 o
  -3   6   0      282.78      272.30      3.47 o
  -2   6   0      397.94      410.14      4.97 o
  -1   6   0      826.94      800.26      8.81 o
   0   6   0      379.65      386.41      4.64 o
   1   6   0      508.23      506.44      5.90 o
   2   6   0      912.87      909.75     10.38 o
   3   6   0       55.02       50.67      1.89 o
   4   6   0        7.04        6.44      0.91 o
   5   6   0        8.43        6.65      1.01 o
   6   6   0       45.60       46.39      2.44 o
   7   6   0        0.11        1.29      1.43 o
   8   6   0       17.53       18.22      2.07 o
 -12   7   0        0.51       -0.72      1.39 o
 -11   7   0        3.96        6.47      1.49 o
 -10   7   0        0.15       -0.88      0.90 o
  -9   7   0       10.61       11.49      1.39 o
  -8   7   0      337.09      325.48      7.62 o
  -7   7   0       26.82       27.86      1.22 o
  -6   7   0       73.43       80.11      1.97 o
  -5   7   0        4.33        4.23      0.65 o
  -4   7   0       18.62       21.67      0.80 o
  -3   7   0       44.41       43.09      1.20 o
  -2   7   0       40.51       50.16      1.35 o
  -1   7   0      186.55      197.77      3.15 o
   0   7   0        4.80        6.44      0.72 o
   1   7   0       13.91       15.85      1.08 o
   2   7   0      146.59      132.61      2.90 o
   3   7   0       59.24       61.68      2.63 o
   4   7   0       55.92       59.63      3.74 o
   5   7   0       12.73       13.00      1.40 o
   6   7   0       62.15       71.60      4.77 o
   7   7   0       11.64       11.75      2.28 o
   8   7   0        1.40        1.30      2.08 o
 -12   8   0        6.14        5.45      2.01 o
 -11   8   0        9.43        9.26      1.80 o
 -10   8   0        8.85       13.63      1.86 o
  -9   8   0       42.02       39.99      2.14 o
  -8   8   0        0.01       -0.48      0.82 o
  -7   8   0       32.68       30.57      1.36 o
  -6   8   0        1.01        0.54      0.63 o
  -5   8   0      142.82      150.17      3.51 o
  -4   8   0        0.06        0.47      0.50 o
  -3   8   0       57.97       53.78      1.80 o
  -2   8   0        0.01       -0.27      0.63 o
  -1   8   0       74.16       56.56      2.02 o
   0   8   0        8.60        5.05      1.07 o
   1   8   0      190.71      186.23      4.51 o
   2   8   0      118.39      115.25      3.94 o
   3   8   0       40.82       44.80      2.64 o
   4   8   0       31.21       32.77      2.13 o
   5   8   0       89.06       92.16      3.41 o
   6   8   0       66.29       63.86      4.32 o
   7   8   0        0.05       -0.16      2.34 o
 -12   9   0        2.65        1.23      2.22 o
 -11   9   0        5.32        6.73      1.68 o
 -10   9   0       52.26       55.54      3.02 o
  -9   9   0       13.48       14.67      2.70 o
  -8   9   0       44.32       40.23      3.46 o
  -7   9   0        9.70        9.39      1.74 o
  -6   9   0       25.97       25.16      1.53 o
  -5   9   0        5.08        4.93      0.97 o
  -4   9   0       20.60       16.45      1.21 o
  -3   9   0        6.25        4.27      0.81 o
  -2   9   0      234.11      231.40      5.75 o
  -1   9   0       50.16       47.49      2.27 o
   0   9   0      165.60      161.50      4.31 o
   1   9   0        0.56        1.09      1.39 o
   2   9   0        6.40        3.90      1.42 o
   3   9   0        2.86        2.11      1.39 o
   4   9   0        0.62        1.43      1.49 o
   5   9   0       10.87       11.40      2.53 o
   6   9   0       24.06       24.74      3.80 o
 -12  10   0       13.18       16.34      3.30 o
 -11  10   0        2.34        3.75      1.91 o
 -10  10   0        6.32        7.35      1.72 o
  -9  10   0        1.36        0.81      1.14 o
  -8  10   0       96.89       99.77      4.23 o
  -7  10   0       15.50       13.16      1.21 o
  -6  10   0       30.77       36.17      1.90 o
  -5  10   0        5.56        5.47      1.09 o
  -4  10   0       50.00       49.04      3.04 o
  -3  10   0       51.07       48.98      2.71 o
  -2  10   0       15.06       16.11      2.70 o
  -1  10   0       34.74       37.14      2.52 o
   0  10   0      114.22      128.33      5.46 o
   1  10   0       21.74       25.89      2.80 o
   2  10   0       70.48       78.48      3.71 o
   3  10   0      114.79      113.48      4.51 o
   4  10   0        1.28        0.97      1.93 o
   5  10   0       36.66       51.83      5.21 o
 -11  11   0        0.04       -1.60      1.60 o
 -10  11   0       15.41       12.73      2.33 o
  -9  11   0        2.11        2.35      1.60 o
  -8  11   0       84.41       86.11      5.49 o
  -7  11   0       77.11       82.04      5.06 o
  -6  11   0       33.06       31.82      2.27 o
  -5  11   0       15.58       15.91      1.73 o
  -4  11   0       17.30       16.67      2.54 o
  -3  11   0        3.79        5.77      1.47 o
  -2  11   0        4.13        8.58      1.69 o
  -1  11   0       10.40        8.77      1.66 o
   0  11   0       22.34       28.78      2.55 o
   1  11   0        5.52       10.25      2.05 o
   2  11   0       47.84       48.36      6.67 o
   3  11   0        1.74        4.13      1.75 o
   4  11   0       21.30       15.26      3.80 o
 -11  12   0        6.65       11.10      3.07 o
 -10  12   0       11.52        8.72      2.72 o
  -9  12   0        5.32        9.19      2.12 o
  -8  12   0        5.37        4.75      2.53 o
  -7  12   0        1.85        0.90      1.06 o
  -6  12   0        1.49        0.45      1.00 o
  -5  12   0        0.04       -0.78      1.12 o
  -4  12   0       10.61       10.98      3.62 o
  -3  12   0       41.40       41.86      2.91 o
  -2  12   0       27.19       26.47      2.54 o
  -1  12   0       38.38       43.16      3.07 o
   0  12   0       45.14       50.15      3.66 o
   1  12   0        0.03        1.02      1.57 o
   2  12   0        8.15        6.93      2.14 o
 -10  13   0        2.67        2.92      3.59 o
  -9  13   0       22.23       21.93      5.00 o
  -8  13   0       19.10       23.45      3.53 o
  -7  13   0        0.24        0.82      1.86 o
  -6  13   0        0.04        0.58      1.23 o
  -5  13   0       16.74       18.41      2.02 o
  -4  13   0       44.31       39.80      4.14 o
  -3  13   0       42.81       42.86      3.13 o
  -2  13   0       43.26       48.38      3.48 o
  -1  13   0       10.32       11.49      2.18 o
   0  13   0        5.08        2.37      1.79 o
   1  13   0       15.59       18.16      2.60 o
  -9  14   0        0.07       -0.78      3.44 o
  -8  14   0        3.28        4.58      3.54 o
  -7  14   0        0.02       -0.57      2.76 o
  -6  14   0        2.77        4.11      1.47 o
  -5  14   0        2.58        3.48      1.53 o
  -4  14   0        1.12        2.63      2.00 o
  -3  14   0        0.01        2.18      1.78 o
  -2  14   0        0.42       -0.37      1.75 o
  -1  14   0       10.61        7.99      2.70 o
  -5  15   0        1.38        1.98      2.19 o
  -4  15   0        3.24        5.94      2.71 o
   3 -15   1       34.02       28.92      3.80 o
   4 -15   1       21.01       22.77      2.50 o
   5 -15   1        1.51        0.55      1.99 o
   6 -15   1        0.44        0.25      1.80 o
   7 -15   1       18.80       18.70      5.00 o
   0 -14   1        0.09       -2.92      2.92 o
   1 -14   1        0.10        0.20      2.32 o
   2 -14   1        0.45        0.78      1.75 o
   3 -14   1        6.94        4.73      1.90 o
   4 -14   1        9.34       13.13      2.30 o
   5 -14   1        0.64        1.78      1.47 o
   6 -14   1        0.30        0.43      1.57 o
   7 -14   1       20.60       25.44      2.38 o
   8 -14   1        1.92        5.47      3.59 o
  -1 -13   1        5.86        6.34      2.05 o
   0 -13   1       26.89       26.26      3.35 o
   1 -13   1        9.31        4.95      1.85 o
   2 -13   1       13.61       15.15      2.58 o
   3 -13   1        9.83       10.38      3.26 o
   4 -13   1       13.06       12.35      2.02 o
   5 -13   1       10.02        8.23      1.68 o
   6 -13   1        0.01        0.23      1.31 o
   7 -13   1        3.73        4.09      1.75 o
   8 -13   1       24.84       23.04      3.62 o
   9 -13   1        1.49       -0.42      3.07 o
  -3 -12   1        5.65        5.97      2.00 o
  -2 -12   1        7.28        8.26      1.99 o
  -1 -12   1        0.48       -0.27      1.42 o
   0 -12   1      110.98       95.17      4.24 o
   1 -12   1       62.59       60.77      3.45 o
   2 -12   1       91.57       91.31      3.99 o
   3 -12   1       14.05       10.18      2.94 o
   4 -12   1        2.76        3.24      1.48 o
   5 -12   1        1.31        1.09      1.24 o
   6 -12   1        4.07        2.34      1.77 o
   7 -12   1        0.13        0.29      1.13 o
   8 -12   1        0.89        0.24      1.57 o
   9 -12   1        4.04        1.55      2.10 o
  10 -12   1       22.85       23.75      5.05 o
  -4 -11   1        2.10        5.22      1.87 o
  -3 -11   1        0.13        1.57      1.55 o
  -2 -11   1        0.29        2.26      1.51 o
  -1 -11   1        0.87        3.74      1.54 o
   0 -11   1       19.83       20.44      2.19 o
   1 -11   1       11.17       13.96      1.92 o
   2 -11   1        0.32        1.04      1.19 o
   3 -11   1        0.86       -0.18      1.20 o
   4 -11   1       17.73       18.79      2.08 o
   5 -11   1       52.76       45.83      2.56 o
   6 -11   1       12.41       16.02      1.59 o
   7 -11   1        7.36        4.13      1.13 o
   8 -11   1       83.74       84.76      3.38 o
   9 -11   1       78.95       83.12      4.22 o
  10 -11   1       18.73       21.46      2.72 o
  -5 -10   1        3.87        1.78      2.08 o
  -4 -10   1        8.65       13.95      2.08 o
  -3 -10   1       45.46       50.53      3.10 o
  -2 -10   1      182.70      186.01      6.08 o
  -1 -10   1       23.00       23.41      2.21 o
   0 -10   1       18.36       20.80      2.06 o
   1 -10   1       14.72       16.55      1.64 o
   2 -10   1       28.17       27.68      1.91 o
   3 -10   1       19.03       22.83      1.99 o
   4 -10   1       69.24       76.15      3.24 o
   5 -10   1       84.19       91.56      2.75 o
   6 -10   1        1.32        1.15      0.94 o
   7 -10   1        3.10        4.61      1.06 o
   8 -10   1       90.42       98.42      3.06 o
   9 -10   1        3.90        4.28      1.32 o
  10 -10   1        0.12        0.53      1.30 o
  11 -10   1        5.27        6.42      1.80 o
  -6  -9   1        7.37        8.25      2.28 o
  -5  -9   1        5.20        3.27      1.57 o
  -4  -9   1       23.70       25.85      2.38 o
  -3  -9   1       41.49       41.67      2.68 o
  -2  -9   1      198.80      196.57      6.29 o
  -1  -9   1       10.36        8.19      1.35 o
   0  -9   1        2.95        2.18      1.02 o
   1  -9   1      125.97      120.03      3.48 o
   2  -9   1       91.27       90.05      3.11 o
   3  -9   1       32.25       35.74      1.61 o
   4  -9   1       43.10       42.10      3.60 o
   5  -9   1      758.51      718.19     10.02 o
   6  -9   1      134.42      127.02      3.38 o
   7  -9   1        5.94        3.31      1.00 o
   8  -9   1        0.00        0.49      0.78 o
   9  -9   1       48.49       44.12      3.10 o
  10  -9   1        2.59        1.55      1.31 o
  11  -9   1       12.16       11.57      2.27 o
  12  -9   1        1.12        0.94      3.39 o
  -7  -8   1        5.75        4.10      1.92 o
  -6  -8   1        5.62        5.83      1.68 o
  -5  -8   1        3.68        2.94      1.39 o
  -4  -8   1        0.36       -0.08      0.87 o
  -3  -8   1        0.00        1.00      0.82 o
  -2  -8   1       15.73       14.75      1.19 o
  -1  -8   1      168.74      157.88      3.20 o
   0  -8   1        0.95        0.63      0.54 o
   1  -8   1       68.90       61.91      1.97 o
   2  -8   1      193.51      191.38      3.28 o
   3  -8   1       67.59       60.74      1.67 o
   4  -8   1      232.25      229.92      3.56 o
   5  -8   1      122.72      111.27      2.38 o
   6  -8   1      170.36      165.87      3.11 o
   7  -8   1        3.74        2.47      0.73 o
   8  -8   1       81.81       81.68      2.27 o
   9  -8   1       69.20       76.18      2.79 o
  10  -8   1        4.48        3.77      1.20 o
  11  -8   1       12.67       12.76      1.74 o
  12  -8   1        0.50        1.46      1.81 o
  -7  -7   1        3.96        6.55      1.46 o
  -6  -7   1       13.54       11.95      1.57 o
  -5  -7   1       14.20       13.98      1.57 o
  -4  -7   1       41.52       42.89      1.77 o
  -3  -7   1       77.27       69.28      1.94 o
  -2  -7   1        0.08       -0.24      0.54 o
  -1  -7   1      213.59      238.64      3.98 o
   0  -7   1       86.33       94.21      1.75 o
   1  -7   1      254.33      260.87      3.67 o
   2  -7   1       14.58       15.29      0.83 o
   3  -7   1      387.60      406.32      7.03 o
   4  -7   1       27.74       31.29      0.95 o
   5  -7   1       16.83       18.12      1.11 o
   6  -7   1        0.89        1.16      0.55 o
   7  -7   1       41.42       37.13      1.47 o
   8  -7   1        1.40        4.41      0.79 o
   9  -7   1        9.92       13.52      1.44 o
  10  -7   1       21.07       24.78      2.28 o
  11  -7   1        2.57        3.65      1.42 o
  12  -7   1        1.21       -0.64      1.66 o
  -8  -6   1        0.59        1.76      1.63 o
  -7  -6   1        0.44       -0.15      1.07 o
  -6  -6   1       36.24       41.41      2.30 o
  -5  -6   1       45.32       47.12      2.02 o
  -4  -6   1       31.21       34.95      1.91 o
  -3  -6   1       11.13        8.19      0.80 o
  -2  -6   1       98.82       83.06      1.78 o
  -1  -6   1      892.91      878.28      9.30 o
   0  -6   1     1434.40     1502.00     14.89 o
   1  -6   1     2219.16     2289.23     23.18 o
   2  -6   1      532.60      533.31      8.69 o
   3  -6   1     1384.55     1344.60     13.12 o
   4  -6   1      624.95      676.67      6.66 o
   5  -6   1       15.41       22.70      1.01 o
   6  -6   1        4.23        5.28      0.76 o
   7  -6   1        5.65        4.35      0.73 o
   8  -6   1        4.16        3.53      0.74 o
   9  -6   1        7.89        4.94      1.48 o
  10  -6   1        1.19        2.15      1.29 o
  11  -6   1        1.35        2.57      1.59 o
  12  -6   1        9.71        5.95      2.12 o
  -9  -5   1        0.00        0.89      2.86 o
  -8  -5   1        0.47        1.04      1.51 o
  -7  -5   1        8.56       10.97      1.29 o
  -6  -5   1        0.24        1.33      0.81 o
  -5  -5   1       26.46       28.53      1.46 o
  -4  -5   1      525.30      504.13      6.47 o
  -3  -5   1       94.15       85.70      1.94 o
  -2  -5   1       11.06       13.24      0.76 o
  -1  -5   1      508.97      502.05      5.25 o
   0  -5   1     1189.82     1297.71     12.80 o
   1  -5   1     1074.71     1003.91     10.57 o
   2  -5   1      166.50      147.65      2.15 o
   3  -5   1     1908.36     1806.88     15.26 o
   4  -5   1      177.51      163.19      2.11 o
   5  -5   1      201.79      206.59      2.98 o
   6  -5   1      159.66      186.07      3.39 o
   7  -5   1        0.16       -0.07      0.61 o
   8  -5   1        6.32        4.74      0.85 o
   9  -5   1       13.60       19.15      1.51 o
  10  -5   1       96.88       98.45      3.69 o
  11  -5   1       44.19       41.68      3.67 o
  12  -5   1       10.06        7.87      2.25 o
  -9  -4   1        6.74        5.72      1.65 o
  -8  -4   1       58.57       59.68      5.24 o
  -7  -4   1       42.83       42.24      1.92 o
  -6  -4   1       21.53       18.79      2.21 o
  -5  -4   1      158.95      161.40      2.91 o
  -4  -4   1      140.79      150.67      3.10 o
  -3  -4   1       38.23       35.20      1.02 o
  -2  -4   1       33.31       24.28      1.12 o
  -1  -4   1      296.89      278.46      3.30 o
   0  -4   1     2029.20     2189.34     20.77 o
   1  -4   1     3180.84     3452.96     31.96 o
   2  -4   1       33.81       45.52      0.95 o
   3  -4   1     1071.53     1174.92     10.63 o
   4  -4   1      931.05     1024.28      9.97 o
   5  -4   1        2.95        5.43      0.60 o
   6  -4   1      169.03      170.42      2.93 o
   7  -4   1      120.33      119.44      2.73 o
   8  -4   1       17.15       11.93      1.07 o
   9  -4   1        3.41        3.11      0.78 o
  10  -4   1       29.33       34.21      2.43 o
  11  -4   1        3.40        2.87      1.47 o
  12  -4   1        1.21        5.84      3.11 o
 -10  -3   1        0.23       -0.59      1.53 o
  -9  -3   1       31.84       31.24      2.52 o
  -8  -3   1       98.81       96.45      3.57 o
  -7  -3   1       39.30       35.06      1.65 o
  -6  -3   1       74.50       74.14      2.06 o
  -5  -3   1        7.27        9.25      0.70 o
  -4  -3   1        0.05        0.44      0.39 o
  -3  -3   1       10.90        7.44      0.52 o
  -2  -3   1      269.20      222.34      2.50 o
  -1  -3   1      463.08      396.59      3.84 o
   0  -3   1    54614.05    47875.10   1174.67 o
   1  -3   1     1261.16     1328.24     14.49 o
   2  -3   1     3296.42     3127.38     27.07 o
   3  -3   1       61.12       80.34      1.20 o
   4  -3   1      477.04      413.48      4.70 o
   5  -3   1      180.01      173.29      2.31 o
   6  -3   1       49.67       41.49      1.06 o
   7  -3   1        0.40       -0.56      0.56 o
   8  -3   1      129.91      129.04      3.00 o
   9  -3   1        2.57        4.15      0.77 o
  10  -3   1        7.84        6.05      1.27 o
  11  -3   1       20.55       21.68      2.34 o
  12  -3   1        0.06        0.89      3.02 o
 -10  -2   1        1.02        1.80      1.34 o
  -9  -2   1        6.33        6.51      1.27 o
  -8  -2   1       22.75       20.85      1.91 o
  -7  -2   1        0.96       -0.63      0.63 o
  -6  -2   1       30.97       28.99      1.12 o
  -5  -2   1      135.85      130.28      2.04 o
  -4  -2   1      131.30      140.92      2.01 o
  -3  -2   1       35.64       20.73      0.64 o
  -2  -2   1     1192.67     1300.45     11.27 o
  -1  -2   1     5302.66     5504.55     45.72 o
   0  -2   1       24.58       22.08      0.89 o
   1  -2   1     2083.61     2126.82     23.74 o
   2  -2   1     1083.61     1119.27     11.31 o
   3  -2   1      471.08      511.66      4.99 o
   4  -2   1     1101.36     1167.72     10.76 o
   5  -2   1        0.03        1.15      0.36 o
   6  -2   1       29.47       27.36      0.94 o
   7  -2   1      223.52      205.69      3.57 o
   8  -2   1        5.02        8.23      0.92 o
   9  -2   1        4.98        5.56      0.89 o
  10  -2   1        0.46        1.10      1.08 o
  11  -2   1        0.84       -0.36      1.49 o
 -11  -1   1        6.01        7.15      1.78 o
 -10  -1   1       10.24        9.38      2.19 o
  -9  -1   1       15.31       12.29      1.49 o
  -8  -1   1       58.11       64.75      2.48 o
  -7  -1   1       43.65       43.61      1.55 o
  -6  -1   1       34.67       28.48      1.29 o
  -5  -1   1        0.45        0.55      0.32 o
  -4  -1   1        0.40        0.27      0.28 o
  -3  -1   1       11.53        9.18      0.41 o
  -2  -1   1      332.81      371.43      3.71 o
  -1  -1   1       22.21        3.82      0.22 o
   0  -1   1     3023.73     2921.51     27.89 o
   1  -1   1       32.29       31.57      0.55 o
   2  -1   1      794.88      873.05      7.61 o
   3  -1   1      118.67      158.04      1.73 o
   4  -1   1      764.37      773.10      6.78 o
   5  -1   1      403.01      393.80      4.48 o
   6  -1   1        4.75        4.61      1.10 o
   7  -1   1        2.05        2.03      0.69 o
   8  -1   1       10.91       11.69      1.05 o
   9  -1   1        0.44        0.07      0.70 o
  10  -1   1       69.92       78.36      3.11 o
  11  -1   1       50.83       58.86      6.72 o
 -11   0   1       12.71       10.04      1.88 o
 -10   0   1       97.05      108.67      3.61 o
  -9   0   1       12.61       14.60      1.50 o
  -8   0   1      130.41      119.98      4.28 o
  -7   0   1       53.10       52.31      1.99 o
  -6   0   1       20.71       19.11      0.70 o
  -5   0   1       44.34       65.04      1.51 o
  -4   0   1     4331.39     4500.36     39.23 o
  -3   0   1      837.50      719.11      6.64 o
  -2   0   1       13.43       10.71      0.43 o
  -1   0   1      335.75      355.74      4.93 o
   0   0   1      504.52      408.08     35.00 o
   1   0   1     2947.67     2947.25     27.64 o
   2   0   1      884.90      921.56      8.49 o
   3   0   1      449.23      448.25      4.33 o
   4   0   1        1.79       11.32      0.90 o
   5   0   1      501.42      515.34      5.78 o
   6   0   1       11.49       10.07      0.71 o
   7   0   1       15.86       15.86      1.11 o
   8   0   1       10.53        9.89      1.07 o
   9   0   1       33.99       33.75      1.63 o
  10   0   1       14.98       19.98      2.60 o
  11   0   1        0.22        1.93      3.02 o
 -12   1   1        0.10       -0.83      3.07 o
 -11   1   1        3.08        2.64      1.29 o
 -10   1   1        0.69        0.59      1.03 o
  -9   1   1       21.12       17.51      1.58 o
  -8   1   1      117.97      110.15      3.06 o
  -7   1   1        3.15        3.51      0.85 o
  -6   1   1        7.55        7.90      0.63 o
  -5   1   1       70.37       94.03      1.54 o
  -4   1   1       36.00       35.83      0.66 o
  -3   1   1      139.21      165.35      2.09 o
  -2   1   1    16855.61    16280.48    216.33 o
  -1   1   1       40.50       28.72      0.63 o
   0   1   1     2033.54     2098.15     24.35 o
   1   1   1     1674.05     1615.38     13.68 o
   2   1   1      186.07      200.44      2.29 o
   3   1   1      160.86      155.04      2.48 o
   4   1   1      169.94      182.87      2.30 o
   5   1   1       17.87       21.25      0.92 o
   6   1   1       15.47       14.39      1.13 o
   7   1   1       38.76       37.71      1.59 o
   8   1   1       73.22       69.12      2.18 o
   9   1   1       21.37       19.48      1.37 o
  10   1   1       14.60       14.03      3.03 o
 -12   2   1       26.21       20.19      3.39 o
 -11   2   1       22.97       28.64      2.26 o
 -10   2   1       11.42        9.38      1.43 o
  -9   2   1       26.12       32.15      1.89 o
  -8   2   1       16.33       17.61      1.41 o
  -7   2   1        5.47        7.06      0.95 o
  -6   2   1      417.16      435.72      5.83 o
  -5   2   1      334.16      323.37      5.02 o
  -4   2   1     3054.50     3239.24     35.08 o
  -3   2   1     5317.44     5293.59     62.06 o
  -2   2   1     1733.48     1709.96     15.81 o
  -1   2   1      404.32      376.99      5.42 o
   0   2   1     5524.77     5609.85     83.07 o
   1   2   1     2475.29     2522.88     21.30 o
   2   2   1      118.36      102.59      1.67 o
   3   2   1       16.72       11.44      0.81 o
   4   2   1        9.68       10.19      0.72 o
   5   2   1      162.77      156.62      2.43 o
   6   2   1       68.55       64.91      1.94 o
   7   2   1      151.98      145.58      3.47 o
   8   2   1       22.61       24.21      1.52 o
   9   2   1       44.46       54.03      2.84 o
  10   2   1        0.47        7.71      3.44 o
 -12   3   1        2.43        1.21      1.72 o
 -11   3   1       18.91       18.88      1.89 o
 -10   3   1       14.56       17.03      1.67 o
  -9   3   1      101.25       94.58      2.95 o
  -8   3   1       15.08       13.74      1.31 o
  -7   3   1       89.89       92.87      2.54 o
  -6   3   1        0.70       -0.51      0.51 o
  -5   3   1     1238.97     1356.08     17.07 o
  -4   3   1      503.26      535.31      7.71 o
  -3   3   1       10.04        9.91      0.39 o
  -2   3   1       10.98       15.70      0.51 o
  -1   3   1     2384.12     2389.82     22.31 o
   0   3   1     2144.06     2123.05     21.16 o
   1   3   1     1761.51     1768.27     15.90 o
   2   3   1       59.44       62.71      1.43 o
   3   3   1        0.01        0.43      0.36 o
   4   3   1      104.10       96.98      1.79 o
   5   3   1       54.86       48.59      1.71 o
   6   3   1      252.79      247.12      7.07 o
   7   3   1        3.47        2.64      0.95 o
   8   3   1       38.42       40.51      3.47 o
   9   3   1        0.20        0.29      1.34 o
 -12   4   1       10.69       16.14      2.47 o
 -11   4   1        0.73        0.23      1.32 o
 -10   4   1        5.39        3.10      1.19 o
  -9   4   1        0.62        0.34      0.98 o
  -8   4   1       93.96       81.23      2.55 o
  -7   4   1      300.49      285.81      5.69 o
  -6   4   1      182.44      187.29      4.00 o
  -5   4   1        1.31        4.99      0.88 o
  -4   4   1      140.29      143.69      2.09 o
  -3   4   1        2.07        3.58      0.78 o
  -2   4   1        2.41        6.39      0.40 o
  -1   4   1      150.25      160.50      2.18 o
   0   4   1        4.42        5.36      0.43 o
   1   4   1     1254.27     1260.92     11.72 o
   2   4   1     1416.66     1367.91     12.80 o
   3   4   1      141.15      131.18      2.13 o
   4   4   1       59.07       55.81      1.83 o
   5   4   1        2.72        0.57      0.68 o
   6   4   1      213.47      226.02      4.17 o
   7   4   1        9.67        9.48      2.02 o
   8   4   1        3.46        1.92      1.42 o
   9   4   1       10.82       12.00      2.42 o
 -12   5   1        0.13       -0.19      1.48 o
 -11   5   1        1.12        1.58      1.66 o
 -10   5   1        0.23        0.15      1.25 o
  -9   5   1      179.21      169.05      4.52 o
  -8   5   1       37.24       26.70      1.80 o
  -7   5   1       73.82       57.79      2.02 o
  -6   5   1       21.21       15.90      1.12 o
  -5   5   1      157.70      195.90      2.47 o
  -4   5   1      173.47      186.80      2.19 o
  -3   5   1      478.02      480.86      5.38 o
  -2   5   1      333.07      353.96      4.54 o
  -1   5   1       24.80       18.96      0.63 o
   0   5   1       48.49       48.66      1.17 o
   1   5   1      509.73      479.56      5.15 o
   2   5   1      342.26      324.40      4.15 o
   3   5   1      428.72      397.74      5.34 o
   4   5   1       70.48       65.29      1.89 o
   5   5   1      200.82      198.59      3.82 o
   6   5   1      237.15      238.75      4.87 o
   7   5   1        0.38       -1.13      1.24 o
   8   5   1        3.35        3.59      1.60 o
 -12   6   1       40.90       37.21      2.75 o
 -11   6   1       76.24       69.59      3.75 o
 -10   6   1       39.89       45.41      2.36 o
  -9   6   1       31.51       30.29      1.87 o
  -8   6   1       15.26       16.74      1.40 o
  -7   6   1        0.54        0.62      0.72 o
  -6   6   1       45.94       46.07      2.15 o
  -5   6   1        2.24        4.89      0.74 o
  -4   6   1       60.06       59.21      1.15 o
  -3   6   1       28.40       22.45      0.91 o
  -2   6   1      601.75      623.80      7.02 o
  -1   6   1        8.76       13.98      0.63 o
   0   6   1       47.99       54.93      1.36 o
   1   6   1        0.34        1.41      0.54 o
   2   6   1      623.64      565.91      7.03 o
   3   6   1       63.18       54.84      1.70 o
   4   6   1       11.06       12.30      1.25 o
   5   6   1       89.21       88.73      2.79 o
   6   6   1      110.32      115.00      3.74 o
   7   6   1        7.87        3.83      1.63 o
   8   6   1        0.80        0.77      2.55 o
 -12   7   1       49.26       44.67      4.85 o
 -11   7   1        1.13        0.84      1.20 o
 -10   7   1        5.10        6.91      1.39 o
  -9   7   1        0.48        0.19      0.87 o
  -8   7   1       36.84       32.66      2.63 o
  -7   7   1       26.00       25.96      1.51 o
  -6   7   1      183.43      189.39      3.11 o
  -5   7   1      199.80      206.27      3.56 o
  -4   7   1      495.82      458.38      5.59 o
  -3   7   1      107.90      101.18      2.15 o
  -2   7   1        5.83        2.27      0.79 o
  -1   7   1      249.83      238.28      4.47 o
   0   7   1      349.30      364.39      5.83 o
   1   7   1       38.22       35.56      1.60 o
   2   7   1       12.47       14.44      1.26 o
   3   7   1      104.75       98.55      2.79 o
   4   7   1        0.12       -0.92      0.92 o
   5   7   1       40.80       43.99      2.41 o
   6   7   1       15.89       16.64      2.12 o
   7   7   1        4.07        0.56      1.89 o
 -12   8   1        3.39        3.40      1.86 o
 -11   8   1        1.82        3.31      1.51 o
 -10   8   1       35.54       35.36      2.51 o
  -9   8   1       45.89       40.43      2.45 o
  -8   8   1       25.79       27.57      2.03 o
  -7   8   1       36.82       39.13      2.15 o
  -6   8   1      228.97      215.95      4.91 o
  -5   8   1       28.48       30.21      1.50 o
  -4   8   1        1.41        2.15      0.62 o
  -3   8   1       16.64       17.87      1.19 o
  -2   8   1        0.01       -0.27      0.64 o
  -1   8   1        0.62        1.07      1.10 o
   0   8   1       15.04       18.54      1.56 o
   1   8   1       98.69       99.14      3.25 o
   2   8   1      453.59      428.03      9.10 o
   3   8   1       35.22       41.46      2.66 o
   4   8   1       58.28       62.06      4.04 o
   5   8   1        1.24       -0.84      1.37 o
   6   8   1        3.52        2.68      1.72 o
 -12   9   1        3.28        8.52      3.03 o
 -11   9   1        1.34        3.36      1.56 o
 -10   9   1        6.97        8.54      1.88 o
  -9   9   1       11.85       14.78      2.35 o
  -8   9   1      108.17      108.51      3.68 o
  -7   9   1        0.16        1.70      1.16 o
  -6   9   1        3.81        1.80      1.17 o
  -5   9   1        1.03        0.80      0.85 o
  -4   9   1       68.36       68.27      2.38 o
  -3   9   1       70.58       70.88      2.56 o
  -2   9   1       37.11       27.81      2.06 o
  -1   9   1       12.66       12.18      3.28 o
   0   9   1       16.68       17.13      1.87 o
   1   9   1       49.66       44.87      2.74 o
   2   9   1       11.84       16.62      1.97 o
   3   9   1       16.65       15.37      2.10 o
   4   9   1        7.69        8.69      2.26 o
   5   9   1        3.35        2.51      2.02 o
 -12  10   1       25.86       33.70      6.09 o
 -11  10   1       22.93       19.17      2.75 o
 -10  10   1       42.81       45.73      2.95 o
  -9  10   1       45.26       48.41      3.28 o
  -8  10   1       59.63       56.36      5.25 o
  -7  10   1       16.23       10.73      1.80 o
  -6  10   1       31.24       34.77      1.69 o
  -5  10   1       26.34       26.63      1.67 o
  -4  10   1       86.58      100.59      4.83 o
  -3  10   1      140.12      138.68      4.53 o
  -2  10   1      104.67      107.70      7.96 o
  -1  10   1       49.80       52.81      2.94 o
   0  10   1       65.25       65.14      3.33 o
   1  10   1       38.86       38.79      2.78 o
   2  10   1       16.98       18.59      2.24 o
   3  10   1        2.12        3.88      2.58 o
   4  10   1       20.63       20.14      3.00 o
 -11  11   1        4.07        4.08      3.62 o
 -10  11   1       15.53       11.03      2.21 o
  -9  11   1        8.06        8.82      2.02 o
  -8  11   1        1.68        3.16      1.50 o
  -7  11   1       21.92       19.13      2.28 o
  -6  11   1        0.14       -0.49      0.86 o
  -5  11   1       25.20       23.19      1.85 o
  -4  11   1        0.94       -0.18      1.00 o
  -3  11   1        1.05        1.92      1.43 o
  -2  11   1        1.22        0.92      1.28 o
  -1  11   1       45.54       49.85      3.07 o
   0  11   1       49.92       53.05      6.32 o
   1  11   1       69.99       68.48      3.74 o
   2  11   1        0.19        0.36      1.97 o
   3  11   1       13.97       19.80      5.37 o
 -11  12   1       14.43       16.30      4.84 o
 -10  12   1       33.58       38.15      4.21 o
  -9  12   1       14.03       14.26      2.44 o
  -8  12   1        1.02       -0.51      1.55 o
  -7  12   1        6.97        4.14      2.47 o
  -6  12   1        0.23        0.90      0.93 o
  -5  12   1        1.38        0.40      1.17 o
  -4  12   1        0.44        0.15      1.13 o
  -3  12   1       32.42       22.29      3.93 o
  -2  12   1        0.09       -0.21      1.39 o
  -1  12   1        0.52        2.79      1.63 o
   0  12   1        0.13       -0.30      1.48 o
   1  12   1       13.40        9.64      3.52 o
   2  12   1       10.97       10.73      3.91 o
 -10  13   1        0.02       -1.25      3.02 o
  -9  13   1        6.72        7.18      3.05 o
  -8  13   1       15.36       17.74      2.74 o
  -7  13   1        9.83        5.82      2.44 o
  -6  13   1        0.21       -1.45      1.76 o
  -5  13   1        3.69        4.60      2.14 o
  -4  13   1       36.86       31.76      5.34 o
  -3  13   1       35.03       35.10      3.92 o
  -2  13   1        6.28        8.06      2.05 o
  -1  13   1        4.15        2.17      1.77 o
   0  13   1        0.82       -1.14      1.95 o
   1  13   1        0.21       -0.31      3.13 o
  -8  14   1        9.86        8.91      4.12 o
  -7  14   1        8.09        5.31      3.59 o
  -6  14   1        0.01       -1.77      2.71 o
  -5  14   1        1.89        2.59      1.40 o
  -4  14   1       15.30       12.93      2.00 o
  -3  14   1        0.02        1.30      2.15 o
  -2  14   1       11.29        6.47      3.26 o
  -1  14   1       17.65       11.93      4.38 o
   2 -15   2        0.96        0.51      2.07 o
   3 -15   2        3.98        4.57      2.51 o
   4 -15   2        5.33        5.34      2.62 o
   5 -15   2        1.17        1.15      1.63 o
   6 -15   2        0.03        1.46      1.89 o
   7 -15   2        4.55        6.67      2.50 o
   0 -14   2       14.70       11.69      2.92 o
   1 -14   2       18.25       27.85      2.96 o
   2 -14   2       10.62       12.64      2.36 o
   3 -14   2        9.66       10.57      2.16 o
   4 -14   2       18.25       20.67      2.60 o
   5 -14   2       45.18       42.67      3.25 o
   6 -14   2        1.95        1.81      2.03 o
   7 -14   2       13.26       17.92      4.48 o
   8 -14   2        7.60        5.52      2.03 o
  -2 -13   2       19.27       27.01      3.45 o
  -1 -13   2        0.79       -0.20      1.59 o
   0 -13   2        6.39        7.63      1.97 o
   1 -13   2        2.52        3.35      1.70 o
   2 -13   2        5.90        2.22      1.58 o
   3 -13   2        0.15       -0.28      1.36 o
   4 -13   2       40.64       42.32      2.97 o
   5 -13   2        0.90       -0.10      1.16 o
   6 -13   2        3.38        2.83      1.40 o
   7 -13   2       14.74       12.04      1.84 o
   8 -13   2       28.63       31.01      2.41 o
  -3 -12   2       24.80       26.58      2.81 o
  -2 -12   2       17.46       14.83      2.21 o
  -1 -12   2        0.48       -0.65      1.42 o
   0 -12   2       29.15       32.83      4.07 o
   1 -12   2       20.74       27.31      2.53 o
   2 -12   2       51.29       57.27      3.28 o
   3 -12   2       14.40       17.64      2.08 o
   4 -12   2        9.00       10.79      1.80 o
   5 -12   2       87.18       73.59      2.90 o
   6 -12   2       15.17       12.80      1.78 o
   7 -12   2        0.02       -1.09      1.74 o
   8 -12   2        0.51        0.86      1.28 o
   9 -12   2        0.05       -1.72      2.24 o
  -5 -11   2        4.17        6.35      2.92 o
  -4 -11   2        0.10        1.11      1.45 o
  -3 -11   2        3.64        3.69      1.61 o
  -2 -11   2       34.35       40.36      2.90 o
  -1 -11   2        0.01        1.60      1.37 o
   0 -11   2       22.76       22.29      2.81 o
   1 -11   2       78.95       81.06      3.54 o
   2 -11   2       76.88       90.34      3.29 o
   3 -11   2        0.76       -0.31      1.04 o
   4 -11   2      140.22      140.51      4.61 o
   5 -11   2       29.52       29.91      2.78 o
   6 -11   2        0.35        0.07      0.89 o
   7 -11   2        3.87        2.65      1.14 o
   8 -11   2       90.10       98.57      3.26 o
   9 -11   2       34.20       33.08      2.49 o
  10 -11   2        3.51        5.89      3.54 o
  -6 -10   2        3.23        1.56      2.19 o
  -5 -10   2        0.06       -0.85      1.45 o
  -4 -10   2        0.13       -1.27      1.27 o
  -3 -10   2        2.90        2.50      1.39 o
  -2 -10   2       22.73       22.25      2.17 o
  -1 -10   2       63.09       63.37      3.16 o
   0 -10   2       50.64       58.48      2.63 o
   1 -10   2      124.54      119.44      3.63 o
   2 -10   2        3.11        0.47      0.92 o
   3 -10   2       55.39       52.40      2.70 o
   4 -10   2       13.71       18.09      1.56 o
   5 -10   2       59.98       58.83      2.15 o
   6 -10   2      138.38      134.37      3.70 o
   7 -10   2       27.90       29.58      1.87 o
   8 -10   2       39.46       45.10      3.38 o
   9 -10   2       32.70       38.96      1.90 o
  10 -10   2       35.63       40.19      3.14 o
  11 -10   2        0.01       -2.55      2.60 o
  -6  -9   2       23.37       27.03      4.15 o
  -5  -9   2       48.38       45.19      5.67 o
  -4  -9   2       54.64       57.98      3.06 o
  -3  -9   2       42.27       50.63      2.82 o
  -2  -9   2       84.88       83.24      3.37 o
  -1  -9   2       34.62       35.72      3.41 o
   0  -9   2      341.41      313.76      6.35 o
   1  -9   2      705.67      684.09     11.22 o
   2  -9   2       61.92       59.19      1.98 o
   3  -9   2      190.52      183.44      3.29 o
   4  -9   2       42.95       44.97      1.80 o
   5  -9   2       13.62        9.99      1.04 o
   6  -9   2       43.12       45.45      1.69 o
   7  -9   2        3.43        2.75      0.90 o
   8  -9   2       11.98       11.60      1.12 o
   9  -9   2       20.96       23.70      1.43 o
  10  -9   2        6.86        5.05      1.50 o
  11  -9   2        7.94       13.18      4.32 o
  -7  -8   2       10.07        8.77      2.92 o
  -6  -8   2        6.03        6.58      1.39 o
  -5  -8   2        6.63        9.15      1.47 o
  -4  -8   2       44.39       46.07      2.30 o
  -3  -8   2       15.19       14.44      1.17 o
  -2  -8   2      134.82      140.29      4.44 o
  -1  -8   2       23.06       21.31      1.24 o
   0  -8   2      244.01      240.38      4.02 o
   1  -8   2      371.44      353.93      4.54 o
   2  -8   2      184.60      187.41      3.02 o
   3  -8   2     1036.89     1043.38     11.43 o
   4  -8   2      159.01      156.30      2.63 o
   5  -8   2      127.79      118.97      2.51 o
   6  -8   2       44.97       39.45      1.42 o
   7  -8   2        3.22        2.59      0.74 o
   8  -8   2        1.47        0.89      0.75 o
   9  -8   2        0.01       -0.14      0.74 o
  10  -8   2        5.12        3.30      1.22 o
  11  -8   2        9.58        8.07      1.64 o
  -8  -7   2       13.72       14.90      3.15 o
  -7  -7   2       19.19       19.44      2.57 o
  -6  -7   2        1.92        1.87      1.00 o
  -5  -7   2       31.30       31.56      1.74 o
  -4  -7   2        4.12        2.14      0.77 o
  -3  -7   2        8.12        4.85      0.75 o
  -2  -7   2        4.19        2.31      0.61 o
  -1  -7   2        0.62        0.03      0.63 o
   0  -7   2       26.26       31.48      1.03 o
   1  -7   2      960.76     1016.97     10.52 o
   2  -7   2       48.90       58.51      1.38 o
   3  -7   2      194.63      212.17      3.36 o
   4  -7   2      113.41      116.28      2.22 o
   5  -7   2       81.93       85.36      3.00 o
   6  -7   2      248.68      260.13      3.84 o
   7  -7   2       19.66       21.55      1.22 o
   8  -7   2        3.35        2.50      0.79 o
   9  -7   2        1.22        1.01      0.74 o
  10  -7   2       10.41       10.95      1.56 o
  11  -7   2        1.06       -0.16      1.24 o
  -8  -6   2       20.00       18.44      2.54 o
  -7  -6   2        0.87        0.14      0.83 o
  -6  -6   2       24.34       24.22      1.85 o
  -5  -6   2       45.32       47.05      1.94 o
  -4  -6   2       22.46       21.07      1.72 o
  -3  -6   2       15.59       13.03      0.90 o
  -2  -6   2       27.90       26.73      1.07 o
  -1  -6   2      540.10      559.09      6.72 o
   0  -6   2     4108.88     4307.49     38.28 o
   1  -6   2      827.73      929.23     10.03 o
   2  -6   2      660.94      615.86      7.01 o
   3  -6   2        3.96        3.51      0.47 o
   4  -6   2      293.32      300.53      3.60 o
   5  -6   2       20.28       22.25      0.86 o
   6  -6   2        2.05        2.24      0.58 o
   7  -6   2      135.37      134.23      2.78 o
   8  -6   2        0.03       -0.59      0.67 o
   9  -6   2       36.78       35.78      1.78 o
  10  -6   2       76.65       68.67      5.15 o
  11  -6   2       59.82       68.60      3.79 o
  12  -6   2        0.00       -0.78      3.02 o
  -9  -5   2        4.57        6.93      1.75 o
  -8  -5   2       12.65       13.01      1.91 o
  -7  -5   2        2.09        3.44      0.88 o
  -6  -5   2        3.06        4.58      1.00 o
  -5  -5   2       30.28       26.88      1.57 o
  -4  -5   2      160.47      135.82      2.88 o
  -3  -5   2      545.92      533.85      6.16 o
  -2  -5   2       99.25      109.40      1.80 o
  -1  -5   2     3306.69     3525.43     31.13 o
   0  -5   2      174.84      202.57      2.65 o
   1  -5   2       33.64       26.40      0.80 o
   2  -5   2      117.34      120.33      2.48 o
   3  -5   2      386.57      371.85      4.39 o
   4  -5   2      139.13      146.31      2.22 o
   5  -5   2       34.17       33.48      1.30 o
   6  -5   2       11.24       10.13      0.86 o
   7  -5   2      200.09      178.54      3.28 o
   8  -5   2       29.39       33.38      1.63 o
   9  -5   2        4.15        5.15      1.02 o
  10  -5   2        3.81        1.71      0.87 o
  11  -5   2       11.36       10.93      2.01 o
  12  -5   2        1.40        1.15      3.07 o
 -10  -4   2        1.24        3.67      1.82 o
  -9  -4   2        2.87        3.31      1.48 o
  -8  -4   2       27.67       27.45      2.25 o
  -7  -4   2       11.59       11.88      1.54 o
  -6  -4   2      154.05      150.57      3.24 o
  -5  -4   2       68.80       63.37      2.13 o
  -4  -4   2        7.66        5.27      0.57 o
  -3  -4   2      148.11      152.57      2.59 o
  -2  -4   2       93.96       76.73      1.30 o
  -1  -4   2      122.72      110.27      1.52 o
   0  -4   2     6083.42     6519.76     63.70 o
   1  -4   2       63.65       51.47      1.10 o
   2  -4   2     1064.78     1109.27     15.28 o
   3  -4   2     1627.82     1833.01     18.37 o
   4  -4   2      996.54     1095.54     10.71 o
   5  -4   2      125.85      142.50      2.09 o
   6  -4   2        6.82        7.78      0.78 o
   7  -4   2       46.40       52.57      1.70 o
   8  -4   2      114.49      121.16      2.99 o
   9  -4   2       30.28       31.51      1.69 o
  10  -4   2       77.10       82.95      3.21 o
  11  -4   2       71.63       81.01      4.34 o
  12  -4   2       12.30       14.64      4.53 o
 -10  -3   2       31.59       36.03      2.72 o
  -9  -3   2       15.49       12.83      2.43 o
  -8  -3   2      173.13      182.38      5.01 o
  -7  -3   2      142.72      128.85      3.86 o
  -6  -3   2      102.65      100.14      2.25 o
  -5  -3   2       11.67       11.63      0.73 o
  -4  -3   2      974.63      996.85     10.47 o
  -3  -3   2      170.92      160.12      2.04 o
  -2  -3   2      617.86      619.90      5.76 o
  -1  -3   2      946.96      939.20      8.27 o
   0  -3   2      544.85      549.57      5.58 o
   1  -3   2      222.85      206.78      2.98 o
   2  -3   2      586.16      598.45      5.95 o
   3  -3   2      362.36      359.20      4.51 o
   4  -3   2      253.08      233.87      2.96 o
   5  -3   2        0.00        0.37      0.35 o
   6  -3   2       42.03       52.10      1.28 o
   7  -3   2        9.09       10.36      0.89 o
   8  -3   2       52.46       50.67      1.81 o
   9  -3   2       28.20       29.59      1.68 o
  10  -3   2       17.11       25.19      1.58 o
  11  -3   2        0.07        1.93      2.92 o
 -11  -2   2        0.33       -1.72      2.81 o
 -10  -2   2        1.07        1.83      1.17 o
  -9  -2   2       60.15       54.79      2.61 o
  -8  -2   2      118.13      112.25      3.72 o
  -7  -2   2        1.52        0.66      0.77 o
  -6  -2   2        6.43        4.23      0.69 o
  -5  -2   2       38.43       42.66      1.07 o
  -4  -2   2       22.43       24.47      0.75 o
  -3  -2   2       80.95       98.64      1.33 o
  -2  -2   2      704.21      666.71      6.14 o
  -1  -2   2       67.42       52.98      1.19 o
   0  -2   2     6037.04     6094.50     53.42 o
   1  -2   2      777.17      820.78      8.98 o
   2  -2   2        0.49        0.67      0.51 o
   3  -2   2       11.61        8.29      0.48 o
   4  -2   2        0.07        0.22      0.27 o
   5  -2   2       13.68       12.47      0.63 o
   6  -2   2       17.05       23.01      0.93 o
   7  -2   2        5.70        7.08      0.81 o
   8  -2   2        1.16        1.52      0.74 o
   9  -2   2        1.59        1.24      0.81 o
  10  -2   2       14.53       18.25      1.40 o
  11  -2   2        0.83        1.35      2.45 o
 -11  -1   2        3.35        2.62      1.52 o
 -10  -1   2        8.19        7.05      1.44 o
  -9  -1   2        1.53        0.06      0.86 o
  -8  -1   2        1.11        3.60      0.96 o
  -7  -1   2        1.86        2.09      0.85 o
  -6  -1   2       75.42       72.27      1.87 o
  -5  -1   2       31.14       24.44      0.96 o
  -4  -1   2     1769.81     1921.21     18.90 o
  -3  -1   2      495.41      462.03      5.02 o
  -2  -1   2        4.76        9.76      0.41 o
  -1  -1   2      698.10      702.99     11.58 o
   0  -1   2     4292.23     4406.57     52.02 o
   1  -1   2     7352.09     7141.21     67.05 o
   2  -1   2     1062.23     1052.06      9.71 o
   3  -1   2      105.65       86.29      1.18 o
   4  -1   2      644.47      658.79      6.65 o
   5  -1   2      334.64      365.59      3.91 o
   6  -1   2       81.02       81.38      1.73 o
   7  -1   2      357.14      357.52      4.99 o
   8  -1   2       25.79       26.33      1.47 o
   9  -1   2       25.40       27.78      1.60 o
  10  -1   2        1.93        2.01      1.27 o
  11  -1   2        0.01       -2.55      2.55 o
 -12   0   2        7.87        4.32      3.49 o
 -11   0   2        8.79        9.86      1.69 o
 -10   0   2       36.27       31.64      2.12 o
  -9   0   2       75.09       79.65      2.83 o
  -8   0   2        6.33        7.04      1.22 o
  -7   0   2       54.69       57.20      2.05 o
  -6   0   2       12.97       20.15      1.00 o
  -5   0   2      140.89      141.57      2.45 o
  -4   0   2     1197.96     1279.24     13.50 o
  -3   0   2        6.27        7.05      0.37 o
  -2   0   2      686.86      701.69      7.88 o
  -1   0   2        3.43       10.00      1.33 o
   0   0   2      673.44      688.79     10.55 o
   1   0   2     6405.09     6404.68     65.29 o
   2   0   2     2464.16     2408.66     20.41 o
   3   0   2       19.07       12.15      0.52 o
   4   0   2      458.63      401.42      4.60 o
   5   0   2       62.02       52.47      1.41 o
   6   0   2      810.06      774.01      8.13 o
   7   0   2       26.24       22.99      1.17 o
   8   0   2      137.98      141.27      3.40 o
   9   0   2        9.60        9.59      1.64 o
  10   0   2        0.41       -1.15      1.15 o
  11   0   2        6.46        1.46      3.28 o
 -12   1   2       24.94       23.23      4.90 o
 -11   1   2        4.75        3.05      1.29 o
 -10   1   2        8.82        6.92      1.32 o
  -9   1   2        6.13        3.87      1.02 o
  -8   1   2       40.02       32.46      1.75 o
  -7   1   2      355.14      316.32      5.48 o
  -6   1   2      327.36      341.67      5.62 o
  -5   1   2        0.56       -0.27      0.36 o
  -4   1   2      425.20      473.51      5.12 o
  -3   1   2       77.16       88.23      2.07 o
  -2   1   2     6177.86     6378.75     68.75 o
  -1   1   2     2473.98     2602.41     28.06 o
   0   1   2      168.75      171.47      3.01 o
   1   1   2     3295.85     3217.18     28.48 o
   2   1   2     6541.99     6727.71     59.17 o
   3   1   2      219.51      203.45      2.42 o
   4   1   2        0.30        0.52      0.37 o
   5   1   2        0.92        0.66      0.48 o
   6   1   2      247.44      264.58      4.06 o
   7   1   2        5.62        3.92      0.74 o
   8   1   2       12.60       10.57      1.17 o
   9   1   2        9.99       10.75      1.76 o
  10   1   2        9.22        9.28      3.91 o
 -12   2   2        3.30        0.57      2.08 o
 -11   2   2       10.41        7.80      1.49 o
 -10   2   2        3.57        2.33      1.06 o
  -9   2   2       67.15       55.31      2.55 o
  -8   2   2      323.64      278.69      5.26 o
  -7   2   2       12.31        8.75      0.99 o
  -6   2   2        0.72       -0.24      0.43 o
  -5   2   2        4.74        8.07      0.63 o
  -4   2   2     2384.10     2486.69     25.09 o
  -3   2   2     1436.26     1470.90     16.27 o
  -2   2   2        0.37        1.76      0.27 o
  -1   2   2     1836.86     2175.20     28.29 o
   0   2   2      510.72      449.63      5.71 o
   1   2   2        6.76       12.32      0.54 o
   2   2   2       60.94       78.12      1.32 o
   3   2   2      133.06      121.19      1.96 o
   4   2   2      390.51      370.51      4.30 o
   5   2   2      904.98      864.85      9.38 o
   6   2   2      656.93      631.77      7.95 o
   7   2   2        2.90        2.81      1.13 o
   8   2   2        5.51        6.94      1.59 o
   9   2   2        0.74        2.89      1.52 o
  10   2   2        1.92        0.94      3.07 o
 -12   3   2       15.72       12.93      2.06 o
 -11   3   2       11.61       11.34      1.66 o
 -10   3   2        5.64        8.37      1.27 o
  -9   3   2       17.83       16.19      1.49 o
  -8   3   2       56.05       55.45      2.16 o
  -7   3   2       12.50       10.67      1.07 o
  -6   3   2      223.86      224.21      4.05 o
  -5   3   2      467.91      476.64      6.83 o
  -4   3   2        8.19        6.10      0.47 o
  -3   3   2      237.18      252.09      3.61 o
  -2   3   2      128.92      121.76      1.61 o
  -1   3   2     1131.36     1032.86     13.86 o
   0   3   2      176.85      139.76      2.11 o
   1   3   2        3.32        3.42      0.38 o
   2   3   2      182.83      162.70      2.22 o
   3   3   2        2.18        1.56      0.51 o
   4   3   2       21.98       18.55      0.95 o
   5   3   2      281.77      270.95      4.17 o
   6   3   2      210.05      198.80      3.81 o
   7   3   2       69.33       68.80      2.77 o
   8   3   2        1.67        3.41      1.41 o
   9   3   2        0.09        2.92      1.62 o
 -12   4   2       10.00       10.88      2.02 o
 -11   4   2       12.73       14.90      1.96 o
 -10   4   2       15.77       16.61      1.64 o
  -9   4   2        5.48        3.64      1.03 o
  -8   4   2      127.60      110.89      2.99 o
  -7   4   2       94.88       89.04      2.75 o
  -6   4   2      146.87      147.35      3.42 o
  -5   4   2      273.48      288.88      5.15 o
  -4   4   2      534.07      530.51      6.50 o
  -3   4   2      137.91      119.75      2.22 o
  -2   4   2      271.99      264.39      3.45 o
  -1   4   2      180.04      144.00      2.92 o
   0   4   2        2.35        3.03      0.40 o
   1   4   2      313.09      271.71      3.21 o
   2   4   2      120.67      126.49      2.01 o
   3   4   2      225.20      230.18      3.31 o
   4   4   2       23.55       23.13      1.35 o
   5   4   2      152.46      161.11      3.93 o
   6   4   2       61.19       66.75      2.44 o
   7   4   2       37.18       34.06      2.60 o
   8   4   2        2.31        1.60      1.49 o
   9   4   2        5.46        5.48      2.05 o
 -12   5   2        0.11       -1.68      1.68 o
 -11   5   2       25.47       24.98      2.29 o
 -10   5   2        0.43        0.15      1.04 o
  -9   5   2       76.30       65.57      3.29 o
  -8   5   2        3.20        0.94      0.75 o
  -7   5   2      476.31      487.25      7.55 o
  -6   5   2      401.93      399.48      6.24 o
  -5   5   2       33.33       32.53      1.26 o
  -4   5   2        1.03        0.18      0.33 o
  -3   5   2       47.80       43.42      0.86 o
  -2   5   2        5.02        4.28      0.67 o
  -1   5   2      440.37      455.71      5.85 o
   0   5   2      715.81      686.74      7.73 o
   1   5   2      379.84      358.37      4.44 o
   2   5   2     1148.41     1149.98     12.66 o
   3   5   2      309.35      305.67      4.47 o
   4   5   2       94.36       91.20      2.56 o
   5   5   2        0.01        0.02      0.82 o
   6   5   2        7.25        5.78      1.35 o
   7   5   2        9.23        7.95      1.53 o
   8   5   2        0.07       -0.13      1.60 o
 -12   6   2        2.98        2.56      1.45 o
 -11   6   2       44.89       50.74      2.67 o
 -10   6   2       27.85       31.73      2.04 o
  -9   6   2       33.66       36.51      2.00 o
  -8   6   2      188.21      169.94      3.87 o
  -7   6   2        4.75        1.84      0.76 o
  -6   6   2        0.08       -0.24      0.58 o
  -5   6   2      126.57      123.65      2.31 o
  -4   6   2       28.56       38.01      0.93 o
  -3   6   2        7.02       12.94      0.66 o
  -2   6   2      231.74      224.92      4.29 o
  -1   6   2       80.41       87.05      1.77 o
   0   6   2        4.01        6.67      0.67 o
   1   6   2      486.03      463.33      8.14 o
   2   6   2       73.59       76.97      2.09 o
   3   6   2        4.26        3.24      0.83 o
   4   6   2       40.45       42.68      1.92 o
   5   6   2        0.25        1.13      1.46 o
   6   6   2       19.44       14.47      2.03 o
   7   6   2        9.12        9.90      2.02 o
   8   6   2        4.50        5.52      2.97 o
 -12   7   2       30.97       45.02      3.61 o
 -11   7   2       31.85       30.86      2.53 o
 -10   7   2       38.02       36.72      2.78 o
  -9   7   2       72.13       71.36      3.56 o
  -8   7   2       18.82       19.83      2.31 o
  -7   7   2        0.07       -0.56      0.79 o
  -6   7   2       35.93       44.26      2.10 o
  -5   7   2       52.83       51.63      2.45 o
  -4   7   2      299.93      299.93      4.74 o
  -3   7   2      304.82      286.20      6.01 o
  -2   7   2       59.85       62.85      2.73 o
  -1   7   2      194.18      179.75      4.01 o
   0   7   2      671.06      613.33     12.18 o
   1   7   2      283.10      271.05      7.78 o
   2   7   2        0.92       -0.55      0.96 o
   3   7   2       17.15       21.31      1.88 o
   4   7   2       21.94       28.36      2.29 o
   5   7   2       98.21       94.79      4.76 o
   6   7   2       19.63       22.83      2.44 o
   7   7   2        0.53        5.84      2.31 o
 -12   8   2        3.30        3.46      1.97 o
 -11   8   2        1.54        1.70      2.07 o
 -10   8   2        8.10        9.14      1.58 o
  -9   8   2       27.93       29.54      2.20 o
  -8   8   2       28.19       29.06      3.92 o
  -7   8   2       55.49       53.05      2.47 o
  -6   8   2       78.24       78.55      3.22 o
  -5   8   2       90.15       85.21      2.83 o
  -4   8   2        4.33        2.76      0.67 o
  -3   8   2        0.65        0.23      0.94 o
  -2   8   2        8.14        6.59      1.11 o
  -1   8   2        4.50        7.66      1.22 o
   0   8   2        5.26        5.87      1.16 o
   1   8   2      108.55       96.50      3.60 o
   2   8   2        1.71        4.21      1.38 o
   3   8   2       25.41       20.35      3.58 o
   4   8   2        1.71        3.15      1.82 o
   5   8   2        0.04        0.14      1.54 o
   6   8   2        8.72        8.16      2.10 o
 -12   9   2       53.64       59.89      4.14 o
 -11   9   2        7.32        8.09      1.79 o
 -10   9   2       12.80       14.66      1.96 o
  -9   9   2        1.65        2.73      1.23 o
  -8   9   2        0.27        0.99      1.04 o
  -7   9   2        0.60        0.40      1.12 o
  -6   9   2       47.32       45.80      2.97 o
  -5   9   2       43.30       40.70      2.59 o
  -4   9   2        3.11        4.01      1.02 o
  -3   9   2      183.92      173.80      6.24 o
  -2   9   2        1.82        3.04      1.17 o
  -1   9   2       38.53       43.11      4.77 o
   0   9   2       99.41      100.22      3.80 o
   1   9   2        1.86        4.44      1.47 o
   2   9   2       90.49       84.11      3.77 o
   3   9   2       59.78       62.43      4.29 o
   4   9   2       17.43       19.86      7.68 o
   5   9   2        7.39        8.53      2.52 o
 -12  10   2        7.17       14.43      4.79 o
 -11  10   2        7.81        6.42      4.02 o
 -10  10   2       29.74       31.46      2.59 o
  -9  10   2       42.15       43.17      3.17 o
  -8  10   2       29.92       38.67      2.90 o
  -7  10   2       22.27       22.01      2.32 o
  -6  10   2       14.29       13.08      1.90 o
  -5  10   2        3.81        5.74      1.39 o
  -4  10   2       54.96       44.69      2.28 o
  -3  10   2       35.38       33.58      3.09 o
  -2  10   2        1.20        1.05      1.80 o
  -1  10   2        7.48        5.63      2.42 o
   0  10   2        7.93        5.87      1.62 o
   1  10   2       16.51       18.36      2.24 o
   2  10   2       30.62       36.13      3.56 o
   3  10   2        1.17        0.39      1.83 o
   4  10   2        0.00       -0.06      2.09 o
 -11  11   2        2.26        1.75      2.28 o
 -10  11   2       12.53       10.69      2.25 o
  -9  11   2       38.19       38.55      3.20 o
  -8  11   2       49.40       47.36      3.32 o
  -7  11   2        0.03       -1.17      1.17 o
  -6  11   2        0.12       -1.16      1.16 o
  -5  11   2       14.06       17.14      3.67 o
  -4  11   2       43.00       41.53      2.37 o
  -3  11   2        1.69        5.63      3.05 o
  -2  11   2       77.26       81.09     10.94 o
  -1  11   2       51.89       60.84      3.42 o
   0  11   2       18.56       18.64      2.70 o
   1  11   2        4.36        4.74      2.30 o
   2  11   2       18.10       19.14      3.14 o
   3  11   2        3.68        7.40      3.85 o
 -10  12   2        3.81        3.29      2.45 o
  -9  12   2       13.65       16.50      2.59 o
  -8  12   2        0.07       -1.47      1.47 o
  -7  12   2        5.96        4.63      1.76 o
  -6  12   2       16.06       20.38      4.79 o
  -5  12   2        4.13        2.68      2.12 o
  -4  12   2       13.39       13.25      1.67 o
  -3  12   2       41.54       40.69      6.93 o
  -2  12   2       27.96       33.03      7.87 o
  -1  12   2       18.74       15.88      2.39 o
   0  12   2        0.03        2.05      2.21 o
   1  12   2        3.30        3.51      2.32 o
   2  12   2       10.52       11.30      3.96 o
  -9  13   2        0.34        2.40      2.36 o
  -8  13   2        8.93        8.99      3.31 o
  -7  13   2        9.06        6.19      2.42 o
  -6  13   2       19.20       21.50      3.41 o
  -5  13   2        0.01       -0.61      1.79 o
  -4  13   2        1.63        0.83      1.29 o
  -3  13   2        2.48        0.77      1.94 o
  -2  13   2       23.16       20.76      3.41 o
  -1  13   2        1.74        3.86      2.46 o
   0  13   2        3.75        4.84      3.70 o
  -7  14   2        0.22        2.86      3.33 o
  -6  14   2        5.92        3.65      3.44 o
  -5  14   2       21.35       11.93      4.43 o
  -4  14   2        4.74        7.34      3.75 o
   1 -15   3        0.69       -0.16      3.07 o
   2 -15   3        1.77        2.85      2.23 o
   3 -15   3        2.62        3.99      2.31 o
   4 -15   3        0.22       -1.45      2.10 o
   5 -15   3        3.21        0.88      2.29 o
   6 -15   3        6.79        5.00      2.14 o
   7 -15   3        3.48        4.64      2.71 o
   0 -14   3        4.15        5.56      2.35 o
   1 -14   3       56.87       67.39      3.93 o
   2 -14   3       62.91       71.45      5.34 o
   3 -14   3        3.52        6.23      1.87 o
   4 -14   3       56.35       59.32      3.60 o
   5 -14   3       20.45       19.03      1.97 o
   6 -14   3        7.58        9.02      1.96 o
   7 -14   3        5.16        4.38      2.50 o
   8 -14   3       19.76       19.69      3.07 o
  -2 -13   3        1.06        2.83      2.13 o
  -1 -13   3        0.21        1.81      1.65 o
   0 -13   3       54.13       56.46      3.51 o
   1 -13   3       64.50       51.10      3.30 o
   2 -13   3        0.02        0.20      1.72 o
   3 -13   3       29.28       24.75      3.15 o
   4 -13   3        0.79        2.07      1.40 o
   5 -13   3        9.36        9.31      1.55 o
   6 -13   3        7.07        8.31      2.25 o
   7 -13   3       17.52       18.86      2.55 o
   8 -13   3       31.34       32.00      2.93 o
   9 -13   3       10.85       15.57      2.55 o
  -4 -12   3        9.83       11.20      3.07 o
  -3 -12   3       14.98       16.47      2.59 o
  -2 -12   3       22.59       20.19      2.38 o
  -1 -12   3        0.68        3.05      1.54 o
   0 -12   3       50.22       41.38      2.88 o
   1 -12   3      162.55      151.07      5.06 o
   2 -12   3       14.68       13.99      1.94 o
   3 -12   3       59.00       58.38      3.14 o
   4 -12   3       15.51       16.70      2.00 o
   5 -12   3        0.92        0.16      1.01 o
   6 -12   3        2.23        2.47      1.44 o
   7 -12   3        0.09       -0.31      1.22 o
   8 -12   3        9.19        4.66      2.01 o
   9 -12   3        0.93       -1.14      1.44 o
  -5 -11   3        7.15       12.29      2.66 o
  -4 -11   3        0.79        0.92      1.46 o
  -3 -11   3        1.27       -0.52      1.34 o
  -2 -11   3       83.06       88.53      3.85 o
  -1 -11   3        6.43        8.94      1.72 o
   0 -11   3      163.52      163.06      6.79 o
   1 -11   3      159.67      161.08      4.43 o
   2 -11   3       26.30       37.70      2.21 o
   3 -11   3       84.68       85.79      3.49 o
   4 -11   3       13.66       14.09      1.96 o
   5 -11   3       38.44       36.38      2.45 o
   6 -11   3        2.56        2.63      1.21 o
   7 -11   3       53.81       49.04      6.13 o
   8 -11   3        0.00       -0.40      1.36 o
   9 -11   3        0.29        0.00      1.45 o
  10 -11   3        0.01       -0.68      2.71 o
  -5 -10   3        0.49       -0.69      1.31 o
  -4 -10   3       27.30       39.33      2.73 o
  -3 -10   3       38.40       40.73      2.68 o
  -2 -10   3        8.92        8.90      1.55 o
  -1 -10   3        1.57        2.71      1.03 o
   0 -10   3        0.20        0.75      0.94 o
   1 -10   3      157.22      140.64      4.57 o
   2 -10   3      125.40      128.60      4.09 o
   3 -10   3       22.68       22.99      1.63 o
   4 -10   3        0.84        0.08      0.97 o
   5 -10   3       67.79       67.61      2.31 o
   6 -10   3      302.05      291.22      5.31 o
   7 -10   3       68.17       65.44      2.93 o
   8 -10   3        7.90       10.47      1.43 o
   9 -10   3        9.49        6.57      1.75 o
  10 -10   3        4.06        3.15      1.44 o
  11 -10   3        7.20        4.95      3.49 o
  -6  -9   3        3.97        6.61      2.45 o
  -5  -9   3       23.16       26.24      2.20 o
  -4  -9   3        5.86        9.64      1.43 o
  -3  -9   3       11.95       12.99      1.31 o
  -2  -9   3       31.42       36.24      2.26 o
  -1  -9   3       55.47       65.92      2.28 o
   0  -9   3      266.41      289.12      4.39 o
   1  -9   3      107.04       97.90      2.51 o
   2  -9   3       45.68       44.69      1.74 o
   3  -9   3       28.34       25.55      1.17 o
   4  -9   3       76.54       71.51      2.23 o
   5  -9   3       67.22       65.24      1.94 o
   6  -9   3       10.55       13.40      1.13 o
   7  -9   3       79.04       85.37      2.62 o
   8  -9   3       24.20       32.17      2.40 o
   9  -9   3       12.29       12.23      1.27 o
  10  -9   3       13.87       17.25      1.81 o
  11  -9   3        3.36        1.01      2.12 o
  -7  -8   3       16.98       14.62      2.46 o
  -6  -8   3       56.15       57.05      3.76 o
  -5  -8   3       37.02       40.92      2.00 o
  -4  -8   3       46.80       45.24      2.00 o
  -3  -8   3       82.74       91.05      2.25 o
  -2  -8   3        1.62       -0.01      0.60 o
  -1  -8   3      604.47      595.52      7.45 o
   0  -8   3       13.14       18.01      1.01 o
   1  -8   3        0.84        2.25      0.51 o
   2  -8   3      127.97      116.41      2.26 o
   3  -8   3      733.44      764.68      8.21 o
   4  -8   3      291.99      296.59      4.12 o
   5  -8   3       18.66       19.88      1.91 o
   6  -8   3        8.24        5.94      0.90 o
   7  -8   3       55.52       50.99      1.69 o
   8  -8   3       21.48       20.60      1.54 o
   9  -8   3        5.82        5.10      1.18 o
  10  -8   3       13.23       17.60      1.82 o
  11  -8   3        1.76       -0.01      2.16 o
  -8  -7   3        6.96        8.61      2.24 o
  -7  -7   3        0.00       -0.83      1.17 o
  -6  -7   3       16.15       14.02      1.61 o
  -5  -7   3       31.21       32.28      2.59 o
  -4  -7   3       44.53       42.86      1.73 o
  -3  -7   3       37.80       37.83      1.41 o
  -2  -7   3        4.63        4.24      0.67 o
  -1  -7   3       30.17       33.55      1.48 o
   0  -7   3      549.52      627.05      6.91 o
   1  -7   3      207.35      214.26      3.02 o
   2  -7   3      581.97      596.64      6.52 o
   3  -7   3      777.60      829.57     10.06 o
   4  -7   3      155.61      153.12      2.54 o
   5  -7   3       48.60       45.21      1.50 o
   6  -7   3        5.20        3.16      1.18 o
   7  -7   3        2.72        1.71      0.68 o
   8  -7   3        5.50        3.53      0.85 o
   9  -7   3       14.93       15.03      1.30 o
  10  -7   3       81.27       91.02      2.70 o
  11  -7   3       44.86       67.77      8.28 o
  -9  -6   3       21.10       26.57      5.05 o
  -8  -6   3       79.83       80.68      5.30 o
  -7  -6   3       19.76       19.08      1.99 o
  -6  -6   3        4.01        4.91      0.84 o
  -5  -6   3        2.74        1.64      0.74 o
  -4  -6   3      102.91       98.47      2.38 o
  -3  -6   3       37.91       38.71      1.33 o
  -2  -6   3        0.78       -0.39      0.39 o
  -1  -6   3      463.39      472.43      5.45 o
   0  -6   3       24.91       31.12      0.99 o
   1  -6   3      374.16      391.37      4.78 o
   2  -6   3       98.40      105.66      2.04 o
   3  -6   3      678.25      696.42      7.82 o
   4  -6   3      206.43      188.62      2.47 o
   5  -6   3       73.46       58.87      1.48 o
   6  -6   3       50.34       59.33      1.92 o
   7  -6   3       62.10       68.98      1.86 o
   8  -6   3        6.93        4.99      1.01 o
   9  -6   3       37.18       43.46      2.00 o
  10  -6   3       23.65       27.54      1.79 o
  11  -6   3       10.76       10.23      2.92 o
 -10  -5   3        0.37        0.94      3.02 o
  -9  -5   3       17.57       17.36      2.23 o
  -8  -5   3       36.23       33.00      3.08 o
  -7  -5   3        2.32        2.30      1.13 o
  -6  -5   3        2.18        1.27      0.93 o
  -5  -5   3        0.14       -0.55      0.55 o
  -4  -5   3       34.81       36.61      1.38 o
  -3  -5   3        4.68        4.86      0.55 o
  -2  -5   3       16.17       15.06      0.69 o
  -1  -5   3        7.21       10.06      0.63 o
   0  -5   3     1864.78     1997.84     18.11 o
   1  -5   3      655.46      664.75      8.58 o
   2  -5   3      152.23      142.87      2.16 o
   3  -5   3      275.67      266.83      3.28 o
   4  -5   3        0.02       -0.16      0.31 o
   5  -5   3      362.48      346.26      4.08 o
   6  -5   3      167.90      174.87      5.72 o
   7  -5   3       95.70       96.31      3.47 o
   8  -5   3       69.61       77.59      4.39 o
   9  -5   3       20.53       21.66      1.58 o
  10  -5   3       24.69       27.22      2.38 o
  11  -5   3        0.82       -1.61      3.28 o
 -10  -4   3        0.00       -0.08      1.69 o
  -9  -4   3       14.31       10.26      1.81 o
  -8  -4   3        8.13        6.42      1.40 o
  -7  -4   3        7.74        7.19      1.28 o
  -6  -4   3      111.26      101.51      2.93 o
  -5  -4   3      247.10      255.32      4.02 o
  -4  -4   3      231.13      273.91      3.92 o
  -3  -4   3      106.12      113.80      1.61 o
  -2  -4   3      912.82     1014.19      9.73 o
  -1  -4   3     1458.59     1553.38     16.95 o
   0  -4   3        1.07        5.36      0.46 o
   1  -4   3     1700.95     1532.25     31.43 o
   2  -4   3       24.56       16.07      0.79 o
   3  -4   3      482.54      445.44      4.78 o
   4  -4   3     1616.60     1633.53     16.99 o
   5  -4   3      476.01      490.70      6.33 o
   6  -4   3      148.18      129.53      2.84 o
   7  -4   3      635.58      653.06      8.52 o
   8  -4   3       80.84       78.61      2.48 o
   9  -4   3       64.96       66.71      2.52 o
  10  -4   3        0.40        0.63      1.13 o
  11  -4   3        0.01       -1.51      2.66 o
 -11  -3   3        6.80        7.55      3.70 o
 -10  -3   3       10.74       11.86      1.70 o
  -9  -3   3        1.88        1.23      1.16 o
  -8  -3   3        3.95        5.29      1.28 o
  -7  -3   3        5.18        3.88      1.29 o
  -6  -3   3       58.95       57.04      1.91 o
  -5  -3   3       98.04       96.10      2.11 o
  -4  -3   3      193.27      188.43      2.72 o
  -3  -3   3       63.00       64.30      1.18 o
  -2  -3   3      277.11      301.17      3.04 o
  -1  -3   3      167.94      224.46      2.47 o
   0  -3   3      388.75      387.22      4.22 o
   1  -3   3      154.46      177.51      2.42 o
   2  -3   3     3073.73     3092.82     28.51 o
   3  -3   3        2.24        5.55      0.49 o
   4  -3   3      323.21      315.90      3.88 o
   5  -3   3      228.11      215.35      3.25 o
   6  -3   3     1551.46     1511.54     16.99 o
   7  -3   3       93.32       83.01      2.21 o
   8  -3   3       87.36       87.56      2.64 o
   9  -3   3        0.71        1.38      0.93 o
  10  -3   3        0.21        1.26      1.67 o
  11  -3   3        1.44        1.77      2.97 o
 -11  -2   3        4.11        4.90      3.23 o
 -10  -2   3       23.96       20.35      1.94 o
  -9  -2   3       24.80       23.14      2.60 o
  -8  -2   3        9.32       11.13      1.50 o
  -7  -2   3      157.47      146.31      4.69 o
  -6  -2   3        3.61        5.99      0.81 o
  -5  -2   3       71.39       74.76      1.75 o
  -4  -2   3       59.38       59.88      1.54 o
  -3  -2   3      168.84      155.50      2.20 o
  -2  -2   3     1322.02     1273.63     12.56 o
  -1  -2   3      308.91      334.68      3.89 o
   0  -2   3      437.15      450.90      7.53 o
   1  -2   3      505.99      471.26      5.01 o
   2  -2   3     2605.83     2648.40     26.47 o
   3  -2   3      482.40      573.84      6.00 o
   4  -2   3       71.89       61.30      1.32 o
   5  -2   3      120.28      127.52      2.07 o
   6  -2   3      917.27      924.93     11.02 o
   7  -2   3       38.67       32.91      1.44 o
   8  -2   3        0.66        0.83      0.75 o
   9  -2   3        2.93        1.85      1.22 o
  10  -2   3       35.53       40.12      3.17 o
  11  -2   3       11.55       12.81      3.96 o
 -11  -1   3        1.15        0.21      1.32 o
 -10  -1   3        5.02        4.43      1.27 o
  -9  -1   3        2.58        0.07      0.87 o
  -8  -1   3      364.97      325.92      6.83 o
  -7  -1   3       16.89       13.23      1.35 o
  -6  -1   3       17.20       22.19      1.11 o
  -5  -1   3       29.30       38.79      1.24 o
  -4  -1   3      491.75      510.94      5.99 o
  -3  -1   3     1328.67     1336.84     17.24 o
  -2  -1   3     1107.09     1054.87     11.01 o
  -1  -1   3      552.24      678.80      9.44 o
   0  -1   3     2003.27     2021.13     26.84 o
   1  -1   3       50.44       60.55      0.88 o
   2  -1   3       10.51       12.98      0.56 o
   3  -1   3        6.09       13.01      0.57 o
   4  -1   3      417.54      401.69      4.11 o
   5  -1   3      509.30      492.03      5.04 o
   6  -1   3      475.47      476.82      5.38 o
   7  -1   3       51.13       48.09      1.99 o
   8  -1   3        8.70        9.40      1.80 o
   9  -1   3        6.54        6.15      1.51 o
  10  -1   3        2.14       -0.30      1.40 o
  11  -1   3        1.09       -0.16      2.81 o
 -12   0   3       12.49       15.00      4.22 o
 -11   0   3        0.01       -0.80      1.08 o
 -10   0   3        6.30        4.92      1.22 o
  -9   0   3        2.07        1.35      0.90 o
  -8   0   3       58.03       56.63      2.25 o
  -7   0   3       44.72       38.19      1.71 o
  -6   0   3       32.58       33.30      1.20 o
  -5   0   3        7.90        4.93      0.56 o
  -4   0   3      809.62      791.39     11.23 o
  -3   0   3       61.28       59.64      1.25 o
  -2   0   3     1308.22     1266.76     19.75 o
  -1   0   3     8310.26     8079.05    257.31 o
   0   0   3     1143.41     1186.43     16.02 o
   1   0   3       31.39       31.17      0.57 o
   2   0   3      228.51      260.19      3.00 o
   3   0   3       15.00       16.07      0.55 o
   4   0   3      200.54      187.71      2.36 o
   5   0   3      333.93      316.70      3.82 o
   6   0   3      299.03      287.57      3.75 o
   7   0   3      119.00      115.83      3.43 o
   8   0   3        6.15        8.42      2.09 o
   9   0   3       12.86       10.27      1.74 o
  10   0   3        5.37        3.51      1.79 o
 -12   1   3        0.28        0.05      2.60 o
 -11   1   3       29.79       31.84      2.28 o
 -10   1   3       46.56       51.55      2.52 o
  -9   1   3        0.09        0.74      0.83 o
  -8   1   3      127.65      109.64      3.20 o
  -7   1   3       20.62       16.16      1.21 o
  -6   1   3      200.87      202.67      3.43 o
  -5   1   3      298.25      320.50      4.05 o
  -4   1   3       21.44       20.36      1.09 o
  -3   1   3       58.67       91.37      1.45 o
  -2   1   3     5243.63     5392.96     62.58 o
  -1   1   3     1753.00     1705.42     20.19 o
   0   1   3        0.21        0.48      0.74 o
   1   1   3      880.36      917.04      9.54 o
   2   1   3      538.22      694.23      7.24 o
   3   1   3      644.33      728.00      7.19 o
   4   1   3      265.79      254.68      3.22 o
   5   1   3      263.48      262.57      3.67 o
   6   1   3      372.42      363.90      6.06 o
   7   1   3      140.40      125.13      3.60 o
   8   1   3       11.15       12.78      1.61 o
   9   1   3       11.28        7.45      1.76 o
  10   1   3        3.88        4.75      1.90 o
 -12   2   3        0.08       -0.08      1.95 o
 -11   2   3        3.49        3.85      1.39 o
 -10   2   3        0.04       -0.42      0.85 o
  -9   2   3       74.59       59.48      2.41 o
  -8   2   3      117.85      120.72      3.14 o
  -7   2   3      681.43      674.71      9.75 o
  -6   2   3      398.00      391.73      6.70 o
  -5   2   3       68.11       78.26      1.48 o
  -4   2   3     1126.19     1080.25     13.52 o
  -3   2   3      714.04      680.35      7.31 o
  -2   2   3       41.37       49.87      0.97 o
  -1   2   3      672.29      585.94      9.47 o
   0   2   3     4570.97     4542.66     52.38 o
   1   2   3      307.34      288.57      3.32 o
   2   2   3      851.65      886.48      8.99 o
   3   2   3       14.90       10.59      0.71 o
   4   2   3        2.97        3.42      0.56 o
   5   2   3        4.00        2.75      0.71 o
   6   2   3       26.13       27.91      1.60 o
   7   2   3       11.58       10.04      1.42 o
   8   2   3        0.49       -0.05      1.12 o
   9   2   3        4.13        6.19      1.76 o
  10   2   3        5.46        8.13      2.60 o
 -12   3   3       17.43       17.01      2.24 o
 -11   3   3       11.39       11.83      1.64 o
 -10   3   3        2.56        4.00      1.15 o
  -9   3   3       54.70       53.33      2.69 o
  -8   3   3       34.49       23.21      1.51 o
  -7   3   3       73.13       67.92      2.17 o
  -6   3   3       55.12       52.43      1.31 o
  -5   3   3       59.40       39.01      1.11 o
  -4   3   3      691.39      786.07      9.26 o
  -3   3   3       10.90        6.24      0.45 o
  -2   3   3      854.23      858.36     13.92 o
  -1   3   3      634.21      697.52      9.65 o
   0   3   3      534.74      569.86      7.37 o
   1   3   3      650.77      623.80      6.55 o
   2   3   3      122.79      114.84      1.93 o
   3   3   3      567.28      526.74      6.03 o
   4   3   3      233.94      225.36      3.58 o
   5   3   3       53.37       49.06      1.89 o
   6   3   3       45.16       45.62      2.91 o
   7   3   3       62.74       74.52      4.27 o
   8   3   3        3.64        3.26      1.40 o
   9   3   3        0.00        1.76      1.91 o
 -12   4   3       42.11       54.84      3.30 o
 -11   4   3       34.01       31.34      3.60 o
 -10   4   3        7.10        5.17      1.18 o
  -9   4   3       74.02       69.45      2.54 o
  -8   4   3       65.10       69.09      4.57 o
  -7   4   3      170.02      187.59      3.85 o
  -6   4   3      107.51      118.00      2.69 o
  -5   4   3        7.44        7.71      0.54 o
  -4   4   3      114.44      119.18      1.91 o
  -3   4   3        0.72        3.75      0.81 o
  -2   4   3      138.01      132.36      2.38 o
  -1   4   3        2.95        2.59      0.59 o
   0   4   3      237.68      218.87      3.03 o
   1   4   3      836.73      852.89      8.84 o
   2   4   3       30.04       26.55      1.00 o
   3   4   3       34.98       37.99      1.45 o
   4   4   3        7.64        7.69      0.94 o
   5   4   3      396.20      376.46      7.07 o
   6   4   3       51.15       51.02      2.51 o
   7   4   3       13.24       12.58      1.71 o
   8   4   3        4.70        6.54      1.64 o
 -12   5   3        7.51        5.61      1.70 o
 -11   5   3        4.64        3.75      1.42 o
 -10   5   3       46.87       50.97      2.70 o
  -9   5   3       48.59       52.71      2.31 o
  -8   5   3        5.49        4.00      0.92 o
  -7   5   3      373.92      361.76      6.03 o
  -6   5   3      134.41      127.22      2.85 o
  -5   5   3      661.61      638.78      9.09 o
  -4   5   3       56.42       47.40      1.26 o
  -3   5   3      109.13      111.24      2.26 o
  -2   5   3      826.18      809.89     10.15 o
  -1   5   3       22.46       27.52      1.33 o
   0   5   3        0.88       -0.18      0.45 o
   1   5   3      410.67      401.14      5.64 o
   2   5   3        8.08        9.15      0.89 o
   3   5   3      196.85      190.79      3.53 o
   4   5   3        0.97        3.11      0.91 o
   5   5   3        0.32       -0.16      1.23 o
   6   5   3        5.67        3.76      1.34 o
   7   5   3        0.27        0.11      1.35 o
   8   5   3        0.23       -0.76      1.55 o
 -12   6   3       52.04       65.36      4.07 o
 -11   6   3       20.94       22.12      2.26 o
 -10   6   3       16.57       13.51      1.63 o
  -9   6   3       30.66       30.08      2.32 o
  -8   6   3        2.20        1.99      1.12 o
  -7   6   3       20.79       16.15      1.26 o
  -6   6   3       82.18       72.87      2.28 o
  -5   6   3      160.92      146.98      2.97 o
  -4   6   3        2.56        6.32      0.85 o
  -3   6   3       10.68       13.17      0.60 o
  -2   6   3      118.25      125.35      5.06 o
  -1   6   3       85.89       91.83      2.59 o
   0   6   3      503.65      495.94      7.53 o
   1   6   3      149.05      147.74      3.74 o
   2   6   3      223.70      204.37      4.70 o
   3   6   3       82.94       86.13      2.83 o
   4   6   3       64.29       72.52      3.21 o
   5   6   3       21.92       24.31      2.28 o
   6   6   3       15.50       15.74      2.10 o
   7   6   3        0.05       -0.82      1.54 o
 -12   7   3       16.91       13.96      2.87 o
 -11   7   3       19.17       21.86      2.28 o
 -10   7   3       59.93       58.20      2.96 o
  -9   7   3      130.90      136.45      4.16 o
  -8   7   3        6.68        7.64      1.38 o
  -7   7   3        1.09        2.28      0.98 o
  -6   7   3        6.18        6.15      1.11 o
  -5   7   3       26.70       24.60      1.83 o
  -4   7   3      249.28      232.08      4.73 o
  -3   7   3       70.81       71.70      2.13 o
  -2   7   3      135.14      152.51      3.62 o
  -1   7   3        2.19        3.76      1.00 o
   0   7   3      149.75      153.44      4.62 o
   1   7   3       13.85       14.95      1.51 o
   2   7   3      109.96      114.06      5.80 o
   3   7   3       28.12       34.62      4.17 o
   4   7   3        5.07        7.16      3.43 o
   5   7   3        4.55        5.64      1.71 o
   6   7   3        7.17        5.97      1.88 o
 -12   8   3        0.40        0.59      1.71 o
 -11   8   3        1.12        2.01      1.35 o
 -10   8   3        1.47        1.51      1.18 o
  -9   8   3       30.38       35.21      3.26 o
  -8   8   3       63.34       61.21      4.39 o
  -7   8   3       19.27       17.63      2.04 o
  -6   8   3       81.24       80.49      3.92 o
  -5   8   3       20.85       19.22      2.95 o
  -4   8   3       55.74       52.55      1.64 o
  -3   8   3       12.12       17.58      2.90 o
  -2   8   3      560.88      538.13     13.12 o
  -1   8   3       69.78       64.52      2.62 o
   0   8   3       16.50       16.75      1.80 o
   1   8   3       10.58        9.79      1.56 o
   2   8   3       42.22       45.97      3.45 o
   3   8   3        0.38        0.72      1.66 o
   4   8   3        0.30       -0.32      1.84 o
   5   8   3        3.98        1.65      2.06 o
 -12   9   3        2.04        4.06      3.49 o
 -11   9   3        0.55        1.10      1.40 o
 -10   9   3        4.78        4.99      1.56 o
  -9   9   3        5.76        3.65      1.29 o
  -8   9   3        5.79        4.39      1.41 o
  -7   9   3        3.48        5.34      1.42 o
  -6   9   3        0.37        0.62      1.12 o
  -5   9   3       61.44       64.64      3.08 o
  -4   9   3       40.99       38.86      1.79 o
  -3   9   3        3.01        2.97      1.58 o
  -2   9   3       25.29       27.88      2.78 o
  -1   9   3       36.98       42.37      2.59 o
   0   9   3       48.07       52.38      2.94 o
   1   9   3       72.94       65.39      4.12 o
   2   9   3       52.50       54.38      6.15 o
   3   9   3       25.57       26.05      3.22 o
   4   9   3       10.92        9.78      2.71 o
   5   9   3        4.65        7.81      3.65 o
 -12  10   3        0.56        1.25      3.39 o
 -11  10   3        3.78        3.01      1.83 o
 -10  10   3       14.02       12.47      1.96 o
  -9  10   3        1.09        0.34      1.34 o
  -8  10   3        5.97        4.29      1.57 o
  -7  10   3        0.40        0.64      1.26 o
  -6  10   3       52.68       51.87      3.13 o
  -5  10   3        0.04       -0.76      1.44 o
  -4  10   3       17.37       16.98      2.04 o
  -3  10   3        5.46        6.23      2.03 o
  -2  10   3        0.21       -0.11      1.36 o
  -1  10   3        2.86        2.88      1.71 o
   0  10   3       22.79       29.19      3.23 o
   1  10   3       21.91       29.99      3.27 o
   2  10   3       16.16       18.54      3.06 o
   3  10   3        2.84        0.44      2.15 o
   4  10   3        3.94        9.74      4.01 o
 -11  11   3       20.49       22.61      5.00 o
 -10  11   3       21.21       19.58      3.30 o
  -9  11   3       21.71       22.15      3.55 o
  -8  11   3       72.56       81.97      4.22 o
  -7  11   3       13.37       10.88      2.07 o
  -6  11   3        8.08        9.81      2.35 o
  -5  11   3       60.73       51.60      5.65 o
  -4  11   3       11.63        8.88      1.23 o
  -3  11   3       95.58       89.63      5.03 o
  -2  11   3        1.31        0.03      1.64 o
  -1  11   3        1.27        2.04      1.97 o
   0  11   3        4.80        4.99      2.21 o
   1  11   3        1.46        0.36      1.78 o
   2  11   3        4.30        1.11      2.17 o
 -10  12   3        0.08       -0.75      2.16 o
  -9  12   3        0.53        1.66      2.16 o
  -8  12   3        0.82        0.49      1.59 o
  -7  12   3        5.94        1.33      2.06 o
  -6  12   3       81.32       81.37     12.45 o
  -5  12   3        0.05        1.04      1.91 o
  -4  12   3       61.92       67.80      4.82 o
  -3  12   3       37.80       34.08      5.81 o
  -2  12   3        2.67        4.48      2.21 o
  -1  12   3       34.57       31.67      5.52 o
   0  12   3        6.79        5.10      2.48 o
   1  12   3        0.17       -0.78      3.13 o
  -9  13   3        0.07       -2.92      2.92 o
  -8  13   3        1.73        3.70      3.39 o
  -7  13   3        5.98        8.39      2.76 o
  -6  13   3        0.00        2.42      2.24 o
  -5  13   3        1.65        1.47      2.22 o
  -4  13   3       13.08       12.49      3.26 o
  -3  13   3        1.43        4.71      1.44 o
  -2  13   3        0.81       -0.94      3.02 o
   1 -15   4       37.68       27.45      5.31 o
   2 -15   4        6.39        5.22      2.44 o
   3 -15   4        2.17        3.54      3.28 o
   4 -15   4        0.03       -1.51      2.66 o
   5 -15   4       10.80       10.50      2.40 o
   6 -15   4       16.48       20.11      3.80 o
   7 -15   4       16.51       17.72      3.91 o
  -1 -14   4        3.36        2.40      2.11 o
   0 -14   4       10.15       11.27      3.36 o
   1 -14   4       21.41       19.97      2.53 o
   2 -14   4        4.47        6.78      1.88 o
   3 -14   4        5.49        2.82      1.72 o
   4 -14   4        0.91       -1.20      2.58 o
   5 -14   4        7.82        2.99      1.60 o
   6 -14   4        5.20        6.59      2.42 o
   7 -14   4        0.01       -0.30      1.45 o
   8 -14   4        1.94        3.85      2.50 o
   9 -14   4        0.76        0.78      2.24 o
  -3 -13   4       10.24        8.07      2.86 o
  -2 -13   4        3.67        1.96      2.00 o
  -1 -13   4       26.52       30.66      2.78 o
   0 -13   4       40.87       42.57      3.03 o
   1 -13   4        2.02        0.50      1.39 o
   2 -13   4       52.39       60.18      3.64 o
   3 -13   4       15.40       13.92      2.08 o
   4 -13   4       32.94       36.29      2.78 o
   5 -13   4       42.71       36.57      2.67 o
   6 -13   4       34.72       33.40      3.48 o
   7 -13   4        8.38        7.84      1.81 o
   8 -13   4        7.68        6.67      2.17 o
   9 -13   4        4.61        8.54      2.60 o
  -4 -12   4        0.36       -1.69      1.69 o
  -3 -12   4        1.33        1.50      1.50 o
  -2 -12   4        4.58        6.78      1.75 o
  -1 -12   4        0.00        0.53      1.33 o
   0 -12   4       25.31       27.18      2.44 o
   1 -12   4       40.06       37.09      2.93 o
   2 -12   4        0.71        1.83      1.31 o
   3 -12   4        0.04        0.21      1.15 o
   4 -12   4        6.57        4.94      1.71 o
   5 -12   4       23.39       22.46      2.20 o
   6 -12   4       28.05       31.67      2.66 o
   7 -12   4       17.10       21.99      2.51 o
   8 -12   4        9.35        9.14      2.16 o
   9 -12   4        9.60       10.24      2.22 o
  10 -12   4       13.75       13.23      2.45 o
  -5 -11   4       13.74       15.94      4.64 o
  -4 -11   4        9.34       13.21      2.35 o
  -3 -11   4       10.42        9.66      1.78 o
  -2 -11   4        0.40       -1.04      1.13 o
  -1 -11   4       87.50       78.38      3.49 o
   0 -11   4       15.84       12.23      2.29 o
   1 -11   4        0.38        0.75      1.87 o
   2 -11   4       95.75       87.70      3.53 o
   3 -11   4       76.42       92.70      3.60 o
   4 -11   4       41.72       36.26      3.51 o
   5 -11   4       30.20       31.63      2.26 o
   6 -11   4        4.22        3.60      1.52 o
   7 -11   4       33.32       29.64      2.28 o
   8 -11   4       58.66       58.42      3.73 o
   9 -11   4        6.34        6.33      1.94 o
  10 -11   4       11.44       12.61      5.37 o
  -6 -10   4        3.91        0.73      2.76 o
  -5 -10   4        7.01        7.75      1.49 o
  -4 -10   4       75.91       82.50      3.53 o
  -3 -10   4        9.89       12.44      1.75 o
  -2 -10   4       23.60       27.72      1.74 o
  -1 -10   4        0.21        0.25      0.67 o
   0 -10   4       56.23       46.38      1.93 o
   1 -10   4       32.08       39.28      1.81 o
   2 -10   4      221.62      213.50      4.27 o
   3 -10   4      159.08      164.00      5.41 o
   4 -10   4        0.02       -0.13      0.72 o
   5 -10   4        2.17        1.99      0.84 o
   6 -10   4        3.31        3.94      0.98 o
   7 -10   4        2.35        3.07      1.12 o
   8 -10   4        2.79        4.31      1.48 o
   9 -10   4        0.55       -0.85      1.31 o
  10 -10   4       52.32       59.47      3.60 o
  -7  -9   4        0.05        1.98      2.97 o
  -6  -9   4       17.07       15.84      2.51 o
  -5  -9   4        2.56        1.19      0.96 o
  -4  -9   4       17.82       17.15      1.45 o
  -3  -9   4        0.56        0.62      0.90 o
  -2  -9   4        0.63        2.08      0.79 o
  -1  -9   4       57.63       58.89      1.91 o
   0  -9   4       84.37       82.32      2.19 o
   1  -9   4      114.09      103.19      2.46 o
   2  -9   4       41.52       47.40      1.53 o
   3  -9   4      260.57      257.46     11.17 o
   4  -9   4      500.17      490.83      7.51 o
   5  -9   4      277.48      270.20      4.45 o
   6  -9   4       53.59       59.22      1.95 o
   7  -9   4      188.94      190.42      3.66 o
   8  -9   4       39.52       42.45      3.11 o
   9  -9   4       84.44       83.23      3.60 o
  10  -9   4       10.23       10.38      3.34 o
  11  -9   4        0.26        0.93      2.30 o
  -7  -8   4        5.32        6.13      1.71 o
  -6  -8   4       33.47       37.33      3.49 o
  -5  -8   4       48.01       48.74      1.96 o
  -4  -8   4       25.48       27.56      1.58 o
  -3  -8   4       19.30       16.31      1.18 o
  -2  -8   4        8.67        4.22      0.77 o
  -1  -8   4        6.84       10.67      0.88 o
   0  -8   4      162.92      154.55      2.93 o
   1  -8   4       12.62       13.35      1.12 o
   2  -8   4        7.67        5.92      0.70 o
   3  -8   4      252.33      259.98      3.81 o
   4  -8   4       27.01       31.82      1.22 o
   5  -8   4       48.27       51.97      1.71 o
   6  -8   4      134.81      153.57      2.85 o
   7  -8   4       17.85       19.41      1.19 o
   8  -8   4        0.02        1.11      0.81 o
   9  -8   4        0.01        0.85      1.28 o
  10  -8   4        9.24       13.48      1.88 o
  11  -8   4        1.25       -0.69      3.72 o
  -8  -7   4        0.00        0.39      1.37 o
  -7  -7   4       10.48        9.11      1.67 o
  -6  -7   4       27.06       33.83      2.41 o
  -5  -7   4       64.98       66.28      2.28 o
  -4  -7   4       15.65       19.01      1.17 o
  -3  -7   4       79.42       78.21      2.09 o
  -2  -7   4      114.70      118.62      2.32 o
  -1  -7   4      210.26      199.73      3.77 o
   0  -7   4       36.17       39.99      1.12 o
   1  -7   4     1098.33      989.27     18.30 o
   2  -7   4      218.60      213.60      3.18 o
   3  -7   4      812.61      801.22      9.02 o
   4  -7   4      276.95      282.98      3.66 o
   5  -7   4      158.22      146.69      2.58 o
   6  -7   4       81.12       79.53      1.93 o
   7  -7   4      209.10      216.94      3.93 o
   8  -7   4       21.30       22.35      1.29 o
   9  -7   4        9.94       10.69      1.70 o
  10  -7   4        0.02       -1.27      1.27 o
  11  -7   4        0.04        0.42      1.77 o
  -9  -6   4        9.15        6.27      2.48 o
  -8  -6   4        1.60        1.68      1.30 o
  -7  -6   4        2.50        2.84      1.24 o
  -6  -6   4        1.13        0.61      1.01 o
  -5  -6   4        1.03        0.80      0.79 o
  -4  -6   4       24.94       24.78      1.24 o
  -3  -6   4       26.13       26.04      1.15 o
  -2  -6   4        1.48        1.28      0.59 o
  -1  -6   4       48.94       57.35      1.33 o
   0  -6   4       49.82       35.67      1.23 o
   1  -6   4      107.76       91.90      1.71 o
   2  -6   4      499.65      522.28      6.61 o
   3  -6   4      101.91      109.45      2.04 o
   4  -6   4      101.34       96.81      1.63 o
   5  -6   4      110.14       89.68      1.70 o
   6  -6   4      529.50      524.30      6.49 o
   7  -6   4       75.13       67.78      2.26 o
   8  -6   4      118.47      117.72      2.84 o
   9  -6   4        0.19       -0.28      1.18 o
  10  -6   4        0.02       -0.73      1.34 o
  11  -6   4        6.53        3.75      2.08 o
 -10  -5   4        9.70        8.28      3.70 o
  -9  -5   4       11.08        8.40      1.75 o
  -8  -5   4        3.32        3.37      1.34 o
  -7  -5   4       94.76       99.09      3.58 o
  -6  -5   4       32.42       32.83      2.06 o
  -5  -5   4      262.16      259.84      5.08 o
  -4  -5   4       83.40       88.10      1.94 o
  -3  -5   4      143.43      130.33      1.88 o
  -2  -5   4      143.61      156.06      1.99 o
  -1  -5   4       19.32       20.26      0.66 o
   0  -5   4      142.50      152.69      2.02 o
   1  -5   4       14.43       19.31      0.75 o
   2  -5   4      127.78      107.53      2.15 o
   3  -5   4      845.19      870.92      8.73 o
   4  -5   4       58.93       47.57      1.10 o
   5  -5   4       67.76       73.12      1.69 o
   6  -5   4      685.19      677.21      8.64 o
   7  -5   4       31.57       23.65      1.34 o
   8  -5   4       52.03       49.20      1.88 o
   9  -5   4      107.83      101.73      3.33 o
  10  -5   4       82.80       88.33      4.38 o
  11  -5   4       17.97       22.29      2.81 o
 -10  -4   4        5.03        5.50      3.09 o
  -9  -4   4        6.18        6.58      1.61 o
  -8  -4   4      105.70       97.19      3.65 o
  -7  -4   4       11.78       13.25      1.53 o
  -6  -4   4      144.91      149.87      3.66 o
  -5  -4   4      164.54      157.93      3.20 o
  -4  -4   4      226.71      232.60      3.59 o
  -3  -4   4      388.40      347.77      4.21 o
  -2  -4   4     1486.06     1533.15     19.47 o
  -1  -4   4      446.86      464.26      4.40 o
   0  -4   4     1433.29     1365.52     13.26 o
   1  -4   4      492.76      478.59      5.34 o
   2  -4   4        3.77        0.16      0.29 o
   3  -4   4      103.44      133.15      1.80 o
   4  -4   4      227.15      248.40      3.44 o
   5  -4   4       42.41       42.56      1.30 o
   6  -4   4       98.25       91.22      2.23 o
   7  -4   4      244.10      258.18      4.32 o
   8  -4   4       63.04       66.89      2.18 o
   9  -4   4        4.21        1.81      1.54 o
  10  -4   4        0.42       -0.17      1.73 o
  11  -4   4        1.14        3.28      2.08 o
 -11  -3   4        2.49        3.18      2.92 o
 -10  -3   4        5.36        5.12      1.43 o
  -9  -3   4       14.91       15.66      1.94 o
  -8  -3   4      117.70      108.30      3.70 o
  -7  -3   4        2.84        3.53      1.06 o
  -6  -3   4        2.64        3.89      0.83 o
  -5  -3   4       82.78       79.80      1.89 o
  -4  -3   4     1170.28     1138.29     13.68 o
  -3  -3   4       44.91       42.21      1.09 o
  -2  -3   4        2.25        4.03      0.52 o
  -1  -3   4      252.08      218.26      3.01 o
   0  -3   4       41.11       53.68      0.82 o
   1  -3   4       14.13        7.98      0.46 o
   2  -3   4     1660.34     1792.46     16.93 o
   3  -3   4      356.30      345.29      3.93 o
   4  -3   4      853.50      869.51      8.99 o
   5  -3   4      479.63      484.89      5.91 o
   6  -3   4       40.54       35.45      1.69 o
   7  -3   4      118.93      111.30      2.62 o
   8  -3   4        4.51        1.11      0.80 o
   9  -3   4        1.10        0.20      1.25 o
  10  -3   4       13.07       14.67      2.00 o
  11  -3   4        5.31        6.93      2.34 o
 -11  -2   4        4.86        4.18      2.40 o
 -10  -2   4       11.57       12.75      1.67 o
  -9  -2   4        7.20        7.01      1.56 o
  -8  -2   4      336.92      309.11      6.70 o
  -7  -2   4       71.08       70.70      2.29 o
  -6  -2   4      292.72      288.58      5.81 o
  -5  -2   4      164.95      170.60      3.71 o
  -4  -2   4      158.22      151.53      2.59 o
  -3  -2   4       18.24       24.07      0.98 o
  -2  -2   4      700.99      634.52      8.22 o
  -1  -2   4      291.70      323.73      4.07 o
   0  -2   4       31.77       35.78      0.69 o
   1  -2   4      728.38      779.43      9.00 o
   2  -2   4      994.25     1158.76     10.68 o
   3  -2   4      106.64      122.95      1.73 o
   4  -2   4      443.85      471.59      5.06 o
   5  -2   4      398.52      377.22      4.95 o
   6  -2   4      457.47      447.88      5.35 o
   7  -2   4       74.68       75.87      1.99 o
   8  -2   4       40.00       47.01      2.31 o
   9  -2   4        7.71        4.74      2.12 o
  10  -2   4        0.18       -0.45      1.46 o
  11  -2   4        1.27       -0.99      2.08 o
 -11  -1   4       31.52       32.47      2.83 o
 -10  -1   4        3.29        2.81      1.10 o
  -9  -1   4       25.49       23.12      2.88 o
  -8  -1   4       52.96       58.82      2.59 o
  -7  -1   4      133.09      127.51      3.51 o
  -6  -1   4      283.22      277.94      4.74 o
  -5  -1   4        1.10        4.10      0.65 o
  -4  -1   4      496.56      410.78      6.71 o
  -3  -1   4      362.36      309.78      3.73 o
  -2  -1   4      242.83      235.86      5.61 o
  -1  -1   4       96.43       50.54      1.21 o
   0  -1   4     2006.44     1930.27     25.62 o
   1  -1   4      662.92      636.60      6.69 o
   2  -1   4     2181.04     2288.77     20.58 o
   3  -1   4       17.80       26.03      0.71 o
   4  -1   4      187.15      164.64      2.20 o
   5  -1   4       17.59       18.04      0.80 o
   6  -1   4      282.09      257.49      3.47 o
   7  -1   4       10.06       10.72      1.11 o
   8  -1   4       29.57       35.36      2.10 o
   9  -1   4       22.14       20.99      2.24 o
  10  -1   4       17.43       16.02      2.52 o
 -12   0   4       14.70       15.84      4.32 o
 -11   0   4        1.00       -0.57      1.03 o
 -10   0   4        3.45        2.59      1.06 o
  -9   0   4        1.66        2.74      0.95 o
  -8   0   4        1.38        1.84      0.81 o
  -7   0   4        0.37       -0.63      0.63 o
  -6   0   4        1.46        0.12      0.52 o
  -5   0   4       22.77       21.02      0.96 o
  -4   0   4       40.68       38.24      1.29 o
  -3   0   4       78.39       98.25      2.52 o
  -2   0   4      209.38      204.18      3.95 o
  -1   0   4       99.57      138.04      1.88 o
   0   0   4       35.51       43.03      1.59 o
   1   0   4       20.49       20.98      0.75 o
   2   0   4      974.29     1085.02      9.58 o
   3   0   4      563.32      581.32      5.33 o
   4   0   4      310.99      314.24      3.50 o
   5   0   4      185.59      180.57      2.63 o
   6   0   4      200.19      214.26      3.13 o
   7   0   4      186.57      199.91      4.70 o
   8   0   4        0.90        1.80      1.15 o
   9   0   4        3.16        5.02      2.20 o
  10   0   4        1.44        1.75      1.91 o
 -12   1   4       51.68       69.84      5.10 o
 -11   1   4       35.77       30.41      2.24 o
 -10   1   4       21.28       21.26      2.01 o
  -9   1   4       29.67       31.48      1.89 o
  -8   1   4       13.40       17.70      1.38 o
  -7   1   4       17.81       18.64      1.96 o
  -6   1   4        9.03       11.03      0.81 o
  -5   1   4       38.32       39.00      1.05 o
  -4   1   4     1436.81     1518.06     15.62 o
  -3   1   4      875.85      979.09     13.68 o
  -2   1   4     1113.03     1171.89     15.89 o
  -1   1   4        0.54        1.22      0.40 o
   0   1   4        3.81        4.49      0.52 o
   1   1   4     1563.69     1728.72     18.89 o
   2   1   4        1.25        4.61      0.42 o
   3   1   4        3.75        7.64      0.56 o
   4   1   4      225.89      228.04      3.04 o
   5   1   4      547.86      505.19      5.66 o
   6   1   4      138.95      135.11      4.46 o
   7   1   4      165.83      151.34      4.10 o
   8   1   4       33.28       32.89      2.22 o
   9   1   4        3.32        4.98      2.74 o
  10   1   4       15.56       15.82      2.72 o
 -12   2   4        8.50       12.50      3.26 o
 -11   2   4        0.01       -0.32      1.02 o
 -10   2   4       17.82       23.40      1.81 o
  -9   2   4       11.97       14.93      2.38 o
  -8   2   4       77.16       72.60      2.40 o
  -7   2   4      706.50      661.17      9.90 o
  -6   2   4       22.87       25.03      1.05 o
  -5   2   4     1308.06     1298.21     13.67 o
  -4   2   4      749.16      665.95      7.91 o
  -3   2   4      346.92      368.42      4.26 o
  -2   2   4     3150.76     3475.94     34.77 o
  -1   2   4       91.11       79.09      2.01 o
   0   2   4      124.69      149.31      2.30 o
   1   2   4     1433.72     1501.02     16.81 o
   2   2   4      663.49      691.61      7.28 o
   3   2   4      140.06      160.02      2.47 o
   4   2   4      118.98      101.46      2.03 o
   5   2   4        0.80        0.79      0.84 o
   6   2   4        0.28        1.51      1.04 o
   7   2   4        2.25        2.75      1.15 o
   8   2   4        0.11       -0.19      1.18 o
   9   2   4        0.15       -0.16      1.60 o
 -12   3   4       53.24       51.77      5.73 o
 -11   3   4        2.49        1.15      1.11 o
 -10   3   4        5.02        7.82      1.27 o
  -9   3   4       46.60       39.05      2.02 o
  -8   3   4        4.51        3.05      0.86 o
  -7   3   4      232.70      230.68      4.38 o
  -6   3   4      413.41      441.66      5.87 o
  -5   3   4      310.84      328.70      4.56 o
  -4   3   4      777.77      824.22      9.68 o
  -3   3   4       27.99       36.77      0.97 o
  -2   3   4      124.48      105.80      1.88 o
  -1   3   4      217.37      220.74      3.17 o
   0   3   4      208.18      180.90      3.08 o
   1   3   4       25.47       38.46      1.30 o
   2   3   4      300.07      310.95      3.89 o
   3   3   4      405.82      444.32      6.10 o
   4   3   4      145.02      121.13      2.99 o
   5   3   4       52.89       51.24      2.29 o
   6   3   4       19.60       16.40      1.81 o
   7   3   4        0.06        0.01      1.12 o
   8   3   4       29.17       35.75      3.46 o
   9   3   4        0.30        1.83      1.98 o
 -12   4   4        5.24        5.93      1.92 o
 -11   4   4       26.79       29.49      2.14 o
 -10   4   4       18.93       17.55      1.66 o
  -9   4   4       93.67      104.62      4.27 o
  -8   4   4       25.34       23.99      1.63 o
  -7   4   4       63.76       68.02      1.99 o
  -6   4   4        0.00       -0.51      0.53 o
  -5   4   4       29.24       28.13      1.20 o
  -4   4   4      167.56      173.65      2.53 o
  -3   4   4        2.66        3.05      0.32 o
  -2   4   4      572.51      597.43     10.37 o
  -1   4   4       13.90        9.01      1.03 o
   0   4   4       76.71       80.06      1.73 o
   1   4   4      850.16      867.68     11.68 o
   2   4   4      376.43      378.99      5.34 o
   3   4   4      152.37      153.47      3.35 o
   4   4   4        0.02       -0.20      0.85 o
   5   4   4       75.55       77.41      2.89 o
   6   4   4        6.82        4.66      1.38 o
   7   4   4        0.36        0.28      1.26 o
   8   4   4        0.17        1.41      1.59 o
 -12   5   4        5.26        6.24      1.66 o
 -11   5   4        3.59        5.16      1.94 o
 -10   5   4       25.57       25.83      1.86 o
  -9   5   4      159.29      161.13      3.94 o
  -8   5   4       37.58       37.41      2.18 o
  -7   5   4       47.43       48.13      2.27 o
  -6   5   4        0.03        0.16      0.57 o
  -5   5   4       14.22       14.56      0.83 o
  -4   5   4        0.16        0.70      0.38 o
  -3   5   4      576.49      636.29      9.73 o
  -2   5   4      603.81      624.41     10.62 o
  -1   5   4       46.53       52.10      1.85 o
   0   5   4       36.28       35.82      1.25 o
   1   5   4       10.00        9.07      0.92 o
   2   5   4       30.08       34.37      1.40 o
   3   5   4        4.86        4.03      1.05 o
   4   5   4        1.79        0.99      0.97 o
   5   5   4       86.04       78.73      3.21 o
   6   5   4        0.10        0.07      1.41 o
   7   5   4        2.42        5.89      1.90 o
 -12   6   4       20.14       19.52      2.68 o
 -11   6   4        0.12       -0.52      1.11 o
 -10   6   4        1.67        2.19      1.16 o
  -9   6   4       27.05       29.97      2.41 o
  -8   6   4       28.53       20.29      1.72 o
  -7   6   4       78.15       81.30      3.46 o
  -6   6   4       26.89       21.09      1.63 o
  -5   6   4      210.28      227.90      4.10 o
  -4   6   4       24.63       26.33      1.43 o
  -3   6   4       10.28       15.92      1.42 o
  -2   6   4      360.68      377.30      8.57 o
  -1   6   4       19.02       18.77      1.35 o
   0   6   4      236.72      227.20      4.85 o
   1   6   4      673.42      647.61     10.67 o
   2   6   4      332.70      333.01     13.60 o
   3   6   4       21.65       23.37      2.00 o
   4   6   4       17.65       19.53      2.60 o
   5   6   4       10.72       12.94      1.97 o
   6   6   4        8.26       12.13      2.06 o
   7   6   4        0.01       -0.83      1.96 o
 -12   7   4        4.61        3.95      1.81 o
 -11   7   4        3.08        1.81      1.33 o
 -10   7   4       23.94       23.83      2.16 o
  -9   7   4        4.09        3.40      1.16 o
  -8   7   4       17.77       18.53      1.73 o
  -7   7   4       88.04       78.69      2.86 o
  -6   7   4      291.71      260.03      5.55 o
  -5   7   4      259.46      235.05      5.84 o
  -4   7   4       37.64       42.94      1.95 o
  -3   7   4       43.19       52.45      2.50 o
  -2   7   4       11.86       13.31      1.86 o
  -1   7   4       58.82       61.86      3.37 o
   0   7   4       18.56       19.16      1.58 o
   1   7   4        4.41        4.74      1.27 o
   2   7   4       29.90       29.15      3.93 o
   3   7   4       11.11       10.86      2.89 o
   4   7   4        0.01       -1.62      1.62 o
   5   7   4        0.08        2.01      1.54 o
   6   7   4       16.66       17.04      2.48 o
 -12   8   4       35.42       35.70      3.36 o
 -11   8   4       31.99       30.94      2.59 o
 -10   8   4       16.19       18.13      2.29 o
  -9   8   4        1.21        0.43      1.06 o
  -8   8   4       30.61       26.80      2.05 o
  -7   8   4      133.57      130.09      5.62 o
  -6   8   4      196.24      187.32      6.82 o
  -5   8   4      137.47      137.89      4.40 o
  -4   8   4       17.71       19.17      2.37 o
  -3   8   4      177.36      185.45      4.74 o
  -2   8   4       85.85       87.38      4.25 o
  -1   8   4       45.86       41.85      3.11 o
   0   8   4       12.06       11.02      1.83 o
   1   8   4       31.79       37.57      6.56 o
   2   8   4       17.12       16.80      3.59 o
   3   8   4        1.05        1.04      1.64 o
   4   8   4        0.01        1.49      1.91 o
   5   8   4        0.79        2.04      2.29 o
 -12   9   4        0.04       -0.73      2.71 o
 -11   9   4        7.31        8.05      1.81 o
 -10   9   4        6.18        5.73      1.55 o
  -9   9   4       31.14       32.32      2.44 o
  -8   9   4       48.50       49.05      3.47 o
  -7   9   4       16.00       19.03      2.12 o
  -6   9   4      358.43      338.82      9.64 o
  -5   9   4        6.51        5.11      1.77 o
  -4   9   4      306.96      292.35      8.91 o
  -3   9   4        9.94        7.34      1.08 o
  -2   9   4       24.16       20.96      4.58 o
  -1   9   4       15.30       19.24      5.50 o
   0   9   4        0.11        1.93      2.29 o
   1   9   4        0.21        0.91      1.64 o
   2   9   4        1.56        1.43      1.79 o
   3   9   4        7.23       10.26      2.60 o
   4   9   4        2.82        5.42      2.47 o
 -11  10   4        0.20        0.81      1.71 o
 -10  10   4        1.17        2.50      1.65 o
  -9  10   4        0.12       -1.35      1.35 o
  -8  10   4        0.40        0.82      1.34 o
  -7  10   4       81.26       77.99      3.87 o
  -6  10   4        1.02        0.43      1.53 o
  -5  10   4        9.03        4.66      1.89 o
  -4  10   4       47.98       40.86      3.57 o
  -3  10   4       13.39       16.44      1.43 o
  -2  10   4       43.19       43.35      3.60 o
  -1  10   4       43.61       36.10      5.21 o
   0  10   4        4.28        3.70      2.86 o
   1  10   4       15.27       12.18      2.86 o
   2  10   4       16.98       19.54      3.72 o
   3  10   4        4.55        4.06      3.59 o
 -11  11   4        4.58        2.60      3.23 o
 -10  11   4        2.63        2.08      2.20 o
  -9  11   4       18.46       18.60      2.53 o
  -8  11   4       11.63       10.55      2.25 o
  -7  11   4      115.39      114.36      7.74 o
  -6  11   4        4.21        2.69      1.97 o
  -5  11   4        0.69        0.81      1.75 o
  -4  11   4        0.18        1.09      1.78 o
  -3  11   4        1.49        1.74      0.97 o
  -2  11   4        8.18       10.26      3.59 o
  -1  11   4        2.45        0.89      2.60 o
   0  11   4        0.35       -2.34      2.34 o
   1  11   4        0.09       -0.70      2.05 o
   2  11   4        0.65        5.31      3.85 o
 -10  12   4       31.25       39.74      6.04 o
  -9  12   4        1.99        0.08      2.09 o
  -8  12   4       23.96       31.34      7.50 o
  -7  12   4       41.20       38.41      5.55 o
  -6  12   4        5.75        4.04      2.14 o
  -5  12   4       14.63        8.85      5.10 o
  -4  12   4        1.91        1.98      3.02 o
  -3  12   4       24.26       16.56      4.53 o
  -2  12   4        3.22        1.09      2.81 o
  -1  12   4        6.56        3.96      3.07 o
  -7  13   4       24.46       15.00      4.58 o
  -6  13   4        5.09        8.08      2.68 o
  -5  13   4       43.15       45.86      5.05 o
  -4  13   4       16.77       18.54      4.90 o
  -3  13   4       26.93       19.22      5.00 o
   1 -15   5        0.29        0.83      2.97 o
   2 -15   5        1.10        2.34      2.92 o
   3 -15   5        7.57       10.47      3.65 o
   4 -15   5        2.09        1.51      3.02 o
   5 -15   5        4.86        1.56      1.98 o
   6 -15   5       24.50       25.85      3.04 o
   7 -15   5       21.06       22.24      4.69 o
  -1 -14   5        2.74        4.81      2.14 o
   0 -14   5       64.22       74.35      4.60 o
   1 -14   5       15.57       17.23      2.34 o
   2 -14   5       15.45       14.52      5.94 o
   3 -14   5        0.17        1.17      1.87 o
   4 -14   5        4.79        6.74      2.25 o
   5 -14   5        1.02        1.99      1.57 o
   6 -14   5        2.92        2.48      1.54 o
   7 -14   5        8.44        8.38      2.02 o
   8 -14   5        9.54        8.06      2.41 o
  -3 -13   5        0.05        0.28      1.78 o
  -2 -13   5        0.44        0.70      1.77 o
  -1 -13   5        1.06        2.19      1.53 o
   0 -13   5        2.01        4.13      2.70 o
   1 -13   5       44.47       45.76      3.00 o
   2 -13   5       59.44       55.98      3.25 o
   3 -13   5       43.50       37.67      3.41 o
   4 -13   5       42.41       51.43      3.77 o
   5 -13   5       13.71       15.80      2.08 o
   6 -13   5        0.52        1.40      1.45 o
   7 -13   5        2.58        2.85      1.59 o
   8 -13   5        0.93        3.02      1.67 o
   9 -13   5        0.09        0.63      2.34 o
  -4 -12   5        0.20        0.36      3.02 o
  -3 -12   5        9.77       14.49      4.25 o
  -2 -12   5       18.18       18.09      2.07 o
  -1 -12   5        0.46        0.15      1.22 o
   0 -12   5       60.12       62.33      3.23 o
   1 -12   5       55.00       48.80      2.90 o
   2 -12   5       44.90       50.77      2.93 o
   3 -12   5       21.03       14.68      1.87 o
   4 -12   5       47.50       51.14      3.56 o
   5 -12   5       36.34       35.00      2.78 o
   6 -12   5       39.78       42.84      2.74 o
   7 -12   5      122.64      129.51      4.55 o
   8 -12   5       12.74       19.14      2.24 o
   9 -12   5       31.56       36.31      3.29 o
  10 -12   5        5.80       10.21      2.86 o
  -5 -11   5       17.88       14.12      4.22 o
  -4 -11   5        3.34        3.79      1.36 o
  -3 -11   5       22.23       22.38      2.12 o
  -2 -11   5        0.39       -1.05      1.05 o
  -1 -11   5        0.73        0.36      1.07 o
   0 -11   5        9.00        3.51      1.27 o
   1 -11   5        6.61        6.09      1.36 o
   2 -11   5       15.56       12.00      1.62 o
   3 -11   5       41.56       34.62      2.96 o
   4 -11   5        6.94       10.32      1.63 o
   5 -11   5        0.21       -1.06      1.06 o
   6 -11   5       76.26       89.20      3.60 o
   7 -11   5       27.00       29.71      2.37 o
   8 -11   5        3.99        5.20      1.61 o
   9 -11   5        1.00        1.87      1.74 o
  10 -11   5        4.37        5.99      2.45 o
  -6 -10   5       13.22       11.30      3.96 o
  -5 -10   5        6.06        7.45      4.92 o
  -4 -10   5        0.02        0.37      0.90 o
  -3 -10   5       51.04       58.99      3.14 o
  -2 -10   5       33.76       34.50      1.66 o
  -1 -10   5       44.41       37.60      1.80 o
   0 -10   5       27.02       39.70      1.83 o
   1 -10   5       87.13       99.81      2.75 o
   2 -10   5       96.92      103.61      3.58 o
   3 -10   5      303.92      305.58      5.97 o
   4 -10   5        1.57        2.43      1.44 o
   5 -10   5       25.98       32.46      2.43 o
   6 -10   5        0.61        1.27      1.14 o
   7 -10   5       51.70       54.27      2.52 o
   8 -10   5       59.87       54.43      2.84 o
   9 -10   5        0.43        1.58      1.50 o
  10 -10   5        0.40       -0.88      1.47 o
  11 -10   5        0.03       -2.08      2.08 o
  -7  -9   5        5.62        9.48      3.85 o
  -6  -9   5       42.09       44.61      2.96 o
  -5  -9   5       44.87       54.26      2.99 o
  -4  -9   5       42.80       47.07      1.95 o
  -3  -9   5       47.17       48.44      1.87 o
  -2  -9   5        1.52        3.05      0.72 o
  -1  -9   5       30.61       25.06      1.24 o
   0  -9   5       35.32       30.23      1.37 o
   1  -9   5       57.12       53.50      1.93 o
   2  -9   5       29.74       31.13      1.36 o
   3  -9   5       49.38       47.39      1.67 o
   4  -9   5      273.45      268.68      6.90 o
   5  -9   5      404.13      395.15      6.36 o
   6  -9   5      194.82      200.36      8.04 o
   7  -9   5       32.07       23.95      2.01 o
   8  -9   5       93.94      100.83      3.40 o
   9  -9   5        4.58        5.87      1.65 o
  10  -9   5        0.76       -0.29      1.46 o
  11  -9   5        1.57       -0.78      2.14 o
  -8  -8   5        0.42       -1.04      2.97 o
  -7  -8   5       24.84       31.77      2.64 o
  -6  -8   5        0.27       -0.62      1.08 o
  -5  -8   5        2.66        0.15      1.02 o
  -4  -8   5        2.41        2.14      0.97 o
  -3  -8   5        7.46        7.52      0.88 o
  -2  -8   5        3.09        0.15      0.53 o
  -1  -8   5        3.54        6.67      0.75 o
   0  -8   5        0.01       -0.45      0.45 o
   1  -8   5       25.95       22.87      1.13 o
   2  -8   5      347.52      340.03      7.35 o
   3  -8   5      441.23      423.59      5.88 o
   4  -8   5       42.60       44.42      1.92 o
   5  -8   5      158.84      164.30      3.41 o
   6  -8   5      169.92      170.39      5.00 o
   7  -8   5        2.24        2.10      1.07 o
   8  -8   5       21.11       19.90      1.76 o
   9  -8   5       20.11       18.52      1.82 o
  10  -8   5       25.84       25.65      2.51 o
  11  -8   5        7.17        4.58      2.29 o
  -9  -7   5       12.53       10.83      4.27 o
  -8  -7   5       76.77       72.91      3.73 o
  -7  -7   5       27.58       30.31      2.47 o
  -6  -7   5       20.47       19.05      1.93 o
  -5  -7   5       51.95       52.76      2.59 o
  -4  -7   5       74.59       84.68      2.69 o
  -3  -7   5      151.79      150.34      2.90 o
  -2  -7   5      239.31      221.27      6.51 o
  -1  -7   5       33.66       35.08      1.13 o
   0  -7   5      106.74       99.55      1.75 o
   1  -7   5      433.79      404.90      5.10 o
   2  -7   5       99.76       90.71      1.86 o
   3  -7   5      138.44      141.55      2.92 o
   4  -7   5       54.65       51.37      1.37 o
   5  -7   5       54.00       48.51      1.44 o
   6  -7   5      163.91      145.96      2.73 o
   7  -7   5      212.65      219.66      4.91 o
   8  -7   5        0.08        0.09      0.99 o
   9  -7   5       22.35       23.30      1.94 o
  10  -7   5       10.04       10.54      3.96 o
  11  -7   5        2.10        2.76      2.29 o
  -9  -6   5        5.69        4.22      2.21 o
  -8  -6   5        5.65        3.15      1.43 o
  -7  -6   5        0.00        0.70      1.12 o
  -6  -6   5        6.79        6.54      1.95 o
  -5  -6   5       98.82       96.48      2.92 o
  -4  -6   5      126.37      114.90      3.01 o
  -3  -6   5       38.83       38.56      1.53 o
  -2  -6   5      104.25      101.15      1.80 o
  -1  -6   5      104.11       95.00      1.74 o
   0  -6   5        1.00       -0.19      0.33 o
   1  -6   5      122.44      116.80      2.08 o
   2  -6   5      220.31      251.56      3.68 o
   3  -6   5      165.38      183.95      2.78 o
   4  -6   5      267.40      269.97      3.10 o
   5  -6   5       31.22       38.02      1.06 o
   6  -6   5      241.42      250.25      3.79 o
   7  -6   5        7.84        6.54      0.93 o
   8  -6   5        0.00       -0.50      0.96 o
   9  -6   5        0.03        0.27      1.38 o
  10  -6   5        6.26        6.05      2.11 o
  11  -6   5        2.78        2.19      2.34 o
 -10  -5   5        6.79        9.43      3.75 o
  -9  -5   5        0.94        0.43      1.28 o
  -8  -5   5       63.84       51.24      3.29 o
  -7  -5   5       15.53       15.87      2.00 o
  -6  -5   5       60.78       59.88      2.39 o
  -5  -5   5       20.12       18.84      1.37 o
  -4  -5   5        0.00       -0.14      0.57 o
  -3  -5   5        0.62        1.32      0.49 o
  -2  -5   5       59.66       59.91      1.08 o
  -1  -5   5      440.41      448.17      4.58 o
   0  -5   5        6.52        8.19      0.49 o
   1  -5   5        1.78        1.10      0.31 o
   2  -5   5      142.94      180.36      2.58 o
   3  -5   5        0.20        1.43      0.36 o
   4  -5   5       46.33       50.46      1.15 o
   5  -5   5       21.74       18.59      1.05 o
   6  -5   5      632.65      621.24      8.90 o
   7  -5   5       45.24       49.96      2.51 o
   8  -5   5       87.08       96.58      3.65 o
   9  -5   5       51.43       50.04      3.81 o
  10  -5   5        5.55        5.97      4.71 o
  11  -5   5        3.89        2.45      2.45 o
 -10  -4   5        1.09       -0.10      1.47 o
  -9  -4   5       39.23       37.46      2.66 o
  -8  -4   5        1.23        0.54      1.06 o
  -7  -4   5        9.38        8.54      1.33 o
  -6  -4   5       47.47       41.78      2.14 o
  -5  -4   5        4.95        4.21      0.78 o
  -4  -4   5      287.27      263.05      3.90 o
  -3  -4   5       69.67       66.05      1.57 o
  -2  -4   5      592.69      641.22      8.15 o
  -1  -4   5      230.96      253.42      3.13 o
   0  -4   5      105.38      109.41      1.83 o
   1  -4   5     1136.43     1135.28     13.85 o
   2  -4   5      719.19      683.04      7.50 o
   3  -4   5     1268.92     1418.90     13.02 o
   4  -4   5      373.93      333.27      4.05 o
   5  -4   5        0.06       -0.31      0.48 o
   6  -4   5      444.26      406.73      5.84 o
   7  -4   5      170.22      183.36      3.82 o
   8  -4   5       70.64       74.68      2.84 o
   9  -4   5       41.90       50.38      2.95 o
  10  -4   5       46.96       43.31      3.56 o
  11  -4   5        4.77        6.93      2.66 o
 -11  -3   5        0.04        0.10      2.76 o
 -10  -3   5        0.97        1.64      1.12 o
  -9  -3   5       14.94       16.62      1.89 o
  -8  -3   5      113.45      108.62      3.67 o
  -7  -3   5      145.51      146.47      4.03 o
  -6  -3   5       14.45       14.55      1.18 o
  -5  -3   5        4.84        3.55      0.66 o
  -4  -3   5      725.82      713.59      8.85 o
  -3  -3   5      520.59      549.65      7.02 o
  -2  -3   5        1.72        3.88      0.45 o
  -1  -3   5      305.77      292.45      3.36 o
   0  -3   5       16.77       27.57      0.84 o
   1  -3   5      111.55      126.29      2.43 o
   2  -3   5      880.90      984.04      9.69 o
   3  -3   5       80.07       84.39      1.46 o
   4  -3   5      157.93      163.38      2.42 o
   5  -3   5      119.65      117.58      2.25 o
   6  -3   5      963.73      983.10     11.92 o
   7  -3   5      643.70      620.82      9.07 o
   8  -3   5        0.05       -0.38      1.01 o
   9  -3   5        8.32        9.92      1.79 o
  10  -3   5        0.73       -0.48      2.27 o
  11  -3   5        1.05       -2.29      2.29 o
 -11  -2   5        4.56        3.32      2.18 o
 -10  -2   5        0.46       -0.07      1.03 o
  -9  -2   5        0.89       -0.33      0.99 o
  -8  -2   5       64.81       66.60      2.82 o
  -7  -2   5        0.02        1.04      0.83 o
  -6  -2   5        0.02       -0.63      0.63 o
  -5  -2   5        1.12        1.36      0.57 o
  -4  -2   5       95.41      110.00      2.79 o
  -3  -2   5      155.55      138.42      2.32 o
  -2  -2   5      244.50      245.20      3.36 o
  -1  -2   5      465.80      531.81      6.91 o
   0  -2   5      346.74      341.39      6.07 o
   1  -2   5      286.68      378.08      5.08 o
   2  -2   5      511.00      493.14      4.92 o
   3  -2   5      221.75      248.40      3.26 o
   4  -2   5     1256.05     1263.09     12.07 o
   5  -2   5      147.53      139.79      2.23 o
   6  -2   5       16.16       16.86      1.25 o
   7  -2   5       50.52       45.50      4.45 o
   8  -2   5       33.21       40.24      2.25 o
   9  -2   5        0.23       -0.16      1.36 o
  10  -2   5        3.92        1.20      2.45 o
 -12  -1   5        3.66       -0.05      2.86 o
 -11  -1   5        2.45        2.84      1.46 o
 -10  -1   5       47.74       43.45      2.41 o
  -9  -1   5       16.87       19.82      1.68 o
  -8  -1   5      195.83      180.80      6.12 o
  -7  -1   5      361.54      335.04      6.51 o
  -6  -1   5       84.99       94.40      2.36 o
  -5  -1   5      295.65      273.09      4.71 o
  -4  -1   5      179.63      205.08      2.82 o
  -3  -1   5      299.68      300.58      5.01 o
  -2  -1   5     4264.26     4687.11     70.86 o
  -1  -1   5      503.43      517.15      6.03 o
   0  -1   5      330.99      385.67      5.61 o
   1  -1   5      903.37      923.29      9.57 o
   2  -1   5     1465.00     1527.07     14.02 o
   3  -1   5      173.76      193.84      2.61 o
   4  -1   5      163.18      167.74      2.22 o
   5  -1   5       41.99       34.95      1.06 o
   6  -1   5      176.40      175.72      3.45 o
   7  -1   5        5.63       10.50      1.44 o
   8  -1   5        0.13       -0.31      1.79 o
   9  -1   5        5.03        4.83      1.49 o
  10  -1   5        1.64       -2.40      2.40 o
 -12   0   5       27.42       31.57      5.10 o
 -11   0   5        0.81       -0.24      1.07 o
 -10   0   5        1.65        2.24      1.04 o
  -9   0   5       11.09        8.08      1.74 o
  -8   0   5       38.66       39.65      1.88 o
  -7   0   5      117.37      101.42      2.69 o
  -6   0   5      313.90      289.32      4.74 o
  -5   0   5      298.24      275.99      3.87 o
  -4   0   5       12.34       22.68      1.31 o
  -3   0   5        1.82        3.33      0.66 o
  -2   0   5      380.62      508.85      8.60 o
  -1   0   5      430.46      534.80      6.15 o
   0   0   5      272.64      301.73      6.64 o
   1   0   5      186.52      213.42      3.21 o
   2   0   5      797.96      907.71      8.67 o
   3   0   5      891.34      980.11      9.31 o
   4   0   5       41.77       41.87      1.07 o
   5   0   5       14.07       16.23      1.14 o
   6   0   5        0.04        0.31      0.82 o
   7   0   5       35.73       23.98      1.86 o
   8   0   5        0.09       -0.08      1.11 o
   9   0   5        2.34        2.73      1.44 o
  10   0   5        0.07        0.99      2.81 o
 -12   1   5        0.66        2.06      1.91 o
 -11   1   5        1.98        0.23      1.04 o
 -10   1   5        3.95        4.90      1.13 o
  -9   1   5       92.63       94.54      2.96 o
  -8   1   5       40.76       39.94      1.86 o
  -7   1   5      139.23      114.01      2.82 o
  -6   1   5      243.05      253.84      4.92 o
  -5   1   5        7.94        8.46      0.54 o
  -4   1   5      282.37      277.09      4.88 o
  -3   1   5     2346.52     2531.34     30.09 o
  -2   1   5     3969.49     4380.10     40.83 o
  -1   1   5        7.84       10.68      0.62 o
   0   1   5      187.06      195.34      3.62 o
   1   1   5     1067.18     1152.37     14.24 o
   2   1   5      486.78      496.47      5.75 o
   3   1   5      341.77      316.24      4.33 o
   4   1   5      189.12      191.25      3.21 o
   5   1   5      314.13      312.99      5.51 o
   6   1   5       10.52       12.20      1.43 o
   7   1   5       48.62       51.04      3.17 o
   8   1   5        0.07       -1.17      1.17 o
   9   1   5        3.00        1.15      1.61 o
 -12   2   5        0.46        0.54      1.99 o
 -11   2   5        1.85        2.31      1.19 o
 -10   2   5        1.15        1.87      1.00 o
  -9   2   5       36.86       36.14      1.96 o
  -8   2   5        3.82        3.32      1.10 o
  -7   2   5      278.55      265.30      4.80 o
  -6   2   5      187.34      204.97      3.96 o
  -5   2   5       90.18       84.48      1.71 o
  -4   2   5       26.98       35.32      0.89 o
  -3   2   5      309.56      346.37      4.08 o
  -2   2   5      588.53      716.73     10.17 o
  -1   2   5       24.26       19.57      1.00 o
   0   2   5      576.44      616.76      7.67 o
   1   2   5      724.49      763.35      8.34 o
   2   2   5       22.35       32.81      1.25 o
   3   2   5        0.50        3.10      0.65 o
   4   2   5       72.87       56.99      1.88 o
   5   2   5      422.55      365.92      6.80 o
   6   2   5        1.56        0.67      1.06 o
   7   2   5       17.30       20.76      1.93 o
   8   2   5       46.40       44.34      4.52 o
   9   2   5        1.83        1.56      1.80 o
 -12   3   5        5.47        4.98      1.92 o
 -11   3   5        0.21       -0.11      1.05 o
 -10   3   5       39.79       38.87      2.22 o
  -9   3   5       48.05       48.08      2.20 o
  -8   3   5       47.35       45.01      2.05 o
  -7   3   5      414.91      414.89      6.65 o
  -6   3   5      378.20      368.78      5.33 o
  -5   3   5     1642.62     1658.53     17.37 o
  -4   3   5       66.39       81.56      1.62 o
  -3   3   5        2.55        3.83      0.39 o
  -2   3   5     1034.84     1160.13     16.08 o
  -1   3   5        7.27       12.56      1.04 o
   0   3   5      121.16      107.23      1.79 o
   1   3   5      443.05      472.60      6.21 o
   2   3   5      362.58      392.68      6.65 o
   3   3   5       10.28        9.57      1.05 o
   4   3   5       31.54       28.02      1.59 o
   5   3   5       45.03       37.55      2.79 o
   6   3   5        9.35        9.05      1.44 o
   7   3   5        1.64        1.75      1.34 o
   8   3   5       33.66       42.12      2.78 o
 -12   4   5        0.31        1.40      1.62 o
 -11   4   5        2.48        3.80      1.19 o
 -10   4   5        4.23        2.81      1.02 o
  -9   4   5        5.69        4.89      1.29 o
  -8   4   5       13.10       14.87      1.20 o
  -7   4   5      128.42      112.02      2.82 o
  -6   4   5      106.78      109.02      2.78 o
  -5   4   5      412.10      433.13      6.41 o
  -4   4   5        0.08        0.13      0.37 o
  -3   4   5      501.17      484.68      8.47 o
  -2   4   5      149.84      202.34      5.90 o
  -1   4   5        4.24        1.61      0.36 o
   0   4   5      140.84      132.61      2.44 o
   1   4   5      220.40      231.97      4.04 o
   2   4   5       58.48       49.47      3.30 o
   3   4   5       32.49       34.91      1.70 o
   4   4   5        7.16        7.07      1.22 o
   5   4   5        6.55        9.55      1.47 o
   6   4   5       34.41       33.74      2.48 o
   7   4   5        0.02        1.10      1.61 o
   8   4   5        0.02        0.46      2.11 o
 -12   5   5       29.69       32.90      3.06 o
 -11   5   5       11.44       11.14      2.23 o
 -10   5   5       23.94       25.24      2.08 o
  -9   5   5       26.63       26.86      2.28 o
  -8   5   5       15.00       15.32      1.33 o
  -7   5   5      325.46      318.86      5.54 o
  -6   5   5      313.55      290.64      6.42 o
  -5   5   5       13.18       13.56      1.24 o
  -4   5   5       42.88       48.99      1.79 o
  -3   5   5        0.00        0.91      0.76 o
  -2   5   5       24.29       31.05      1.78 o
  -1   5   5       66.66       61.09      2.86 o
   0   5   5       72.66       68.26      2.29 o
   1   5   5      122.25      129.99      3.37 o
   2   5   5       21.42       21.99      2.02 o
   3   5   5        1.30        0.01      1.04 o
   4   5   5        0.02       -1.06      1.06 o
   5   5   5       11.58       10.13      1.81 o
   6   5   5        0.85       -1.10      1.46 o
   7   5   5        8.37       11.12      2.24 o
 -12   6   5       15.74       14.62      2.34 o
 -11   6   5       30.97       31.59      2.63 o
 -10   6   5        5.72        3.44      1.30 o
  -9   6   5       64.83       61.27      2.81 o
  -8   6   5       46.80       41.36      2.92 o
  -7   6   5       64.94       70.35      3.11 o
  -6   6   5      929.42      877.62     13.66 o
  -5   6   5       11.47       11.50      1.38 o
  -4   6   5      415.79      403.84      7.04 o
  -3   6   5        0.33        0.32      0.83 o
  -2   6   5       92.85      100.93      5.64 o
  -1   6   5       19.41       20.37      2.01 o
   0   6   5       41.57       37.34      2.28 o
   1   6   5       16.57       13.73      2.04 o
   2   6   5        9.07        9.32      1.98 o
   3   6   5        0.07        2.41      1.90 o
   4   6   5        1.37        0.36      1.23 o
   5   6   5        3.49        4.82      1.68 o
   6   6   5        4.30        4.02      1.84 o
 -12   7   5        2.34        3.52      1.85 o
 -11   7   5        0.00        0.80      1.24 o
 -10   7   5        0.37        0.65      1.13 o
  -9   7   5       14.77       13.50      1.69 o
  -8   7   5        2.26        3.14      1.11 o
  -7   7   5      383.55      399.54      7.72 o
  -6   7   5        0.63        0.08      0.99 o
  -5   7   5        1.12        1.97      1.06 o
  -4   7   5      257.19      250.32      6.01 o
  -3   7   5        1.70        0.50      1.22 o
  -2   7   5      250.41      249.96      9.01 o
  -1   7   5      342.63      314.90      7.53 o
   0   7   5       54.45       61.26      5.57 o
   1   7   5       26.47       28.53      2.82 o
   2   7   5       43.50       47.11      3.52 o
   3   7   5        2.96        6.04      2.06 o
   4   7   5        0.04        1.99      2.01 o
   5   7   5        0.59        1.85      2.09 o
 -12   8   5        2.17        3.18      2.86 o
 -11   8   5       14.35       12.58      1.98 o
 -10   8   5        5.95        7.22      1.56 o
  -9   8   5        8.27        8.61      1.51 o
  -8   8   5        0.01       -0.75      0.98 o
  -7   8   5       30.99       35.45      2.56 o
  -6   8   5       13.25       13.27      1.78 o
  -5   8   5        9.78        9.77      2.10 o
  -4   8   5       22.05       25.67      2.67 o
  -3   8   5        1.04       -0.92      1.21 o
  -2   8   5        3.36        4.83      2.32 o
  -1   8   5       45.90       53.65      5.52 o
   0   8   5       13.43       12.87      3.49 o
   1   8   5       10.73       16.10      3.80 o
   2   8   5        0.62        3.75      1.97 o
   3   8   5        0.45        0.26      2.84 o
   4   8   5       31.42       25.83      3.51 o
   5   8   5        5.40        6.88      3.91 o
 -12   9   5        1.45        3.28      3.23 o
 -11   9   5        3.54        3.37      1.81 o
 -10   9   5       24.86       23.60      2.31 o
  -9   9   5       11.37        6.22      1.74 o
  -8   9   5      120.93      118.12      4.61 o
  -7   9   5       53.00       56.81      3.24 o
  -6   9   5       10.35        7.06      2.22 o
  -5   9   5       61.92       66.49      4.25 o
  -4   9   5       53.67       53.84      3.74 o
  -3   9   5       70.73       69.78      4.22 o
  -2   9   5       69.98       64.70      3.99 o
  -1   9   5        3.82        7.14      3.07 o
   0   9   5        6.03        9.43      3.65 o
   1   9   5       11.27        6.46      3.23 o
   2   9   5        4.64        2.27      2.10 o
   3   9   5        4.16        8.50      2.58 o
   4   9   5        0.84        3.54      3.49 o
 -11  10   5       11.77       13.23      3.70 o
 -10  10   5        7.90        5.23      1.91 o
  -9  10   5        3.55        3.52      2.01 o
  -8  10   5       13.10       14.73      2.24 o
  -7  10   5       36.23       34.49      2.85 o
  -6  10   5       74.53       72.33      4.64 o
  -5  10   5       49.28       45.88      7.03 o
  -4  10   5       12.11       11.82      2.36 o
  -3  10   5       25.06       25.22      3.70 o
  -2  10   5        2.18       -0.16      2.40 o
  -1  10   5        4.60        1.09      2.66 o
   0  10   5        1.83       -1.15      2.71 o
   1  10   5        1.06        1.35      2.66 o
   2  10   5        3.67        5.30      2.50 o
 -10  11   5       13.20       13.12      4.74 o
  -9  11   5        0.00        4.68      1.86 o
  -8  11   5       10.77        8.15      2.08 o
  -7  11   5        7.09        8.09      2.47 o
  -6  11   5       69.83       62.70      7.32 o
  -5  11   5       42.78       44.06      3.94 o
  -4  11   5       19.78       21.63      4.25 o
  -3  11   5       14.46       12.24      3.91 o
  -2  11   5        1.44        0.89      2.81 o
  -1  11   5       11.06       13.23      4.38 o
   0  11   5       11.19        9.12      3.75 o
  -9  12   5       10.66       15.31      4.48 o
  -8  12   5        1.78        1.66      2.34 o
  -7  12   5        8.94        8.05      4.40 o
  -6  12   5        1.12        2.91      2.73 o
  -5  12   5        3.09        1.73      3.41 o
  -4  12   5        0.46       -1.77      2.71 o
  -3  12   5        0.14       -0.68      2.50 o
  -2  12   5        0.33       -1.61      2.66 o
  -6  13   5        2.36        6.62      3.91 o
   1 -15   6        0.11        4.12      3.02 o
   2 -15   6        0.66        1.41      2.81 o
   3 -15   6        3.34        2.81      3.02 o
   4 -15   6        2.86        3.33      2.97 o
   5 -15   6        0.08       -0.80      1.94 o
   6 -15   6       11.41       15.75      2.80 o
   7 -15   6       55.62       58.39      6.20 o
  -2 -14   6        3.16        4.48      3.44 o
  -1 -14   6        0.37       -0.05      2.34 o
   0 -14   6       11.55       14.95      3.28 o
   1 -14   6       13.92       16.32      4.77 o
   2 -14   6        5.39        4.69      2.14 o
   3 -14   6        0.12       -1.49      1.68 o
   4 -14   6       49.47       52.90      4.51 o
   5 -14   6       26.20       25.76      3.00 o
   6 -14   6       76.47       77.45      3.87 o
   7 -14   6        8.09       11.45      3.28 o
   8 -14   6        0.08        0.15      1.98 o
  -3 -13   6        2.98        1.98      2.92 o
  -2 -13   6        7.65       11.42      2.20 o
  -1 -13   6        0.73        2.38      1.49 o
   0 -13   6        8.77       14.86      2.04 o
   1 -13   6        6.54        7.62      2.09 o
   2 -13   6        8.54        7.15      4.87 o
   3 -13   6       17.41       15.15      2.48 o
   4 -13   6        2.36       -0.95      2.37 o
   5 -13   6        0.43       -0.44      1.32 o
   6 -13   6        0.47        0.44      2.22 o
   7 -13   6        6.37        6.16      2.67 o
   8 -13   6       39.76       39.40      4.31 o
   9 -13   6        0.40        3.71      2.10 o
  -4 -12   6       14.18       20.84      4.69 o
  -3 -12   6       46.48       48.79      2.71 o
  -2 -12   6       26.01       33.53      2.46 o
  -1 -12   6        3.37        3.90      1.41 o
   0 -12   6       27.06       28.36      2.27 o
   1 -12   6       45.50       56.16      2.97 o
   2 -12   6       84.13       97.15      4.71 o
   3 -12   6       42.96       43.12      5.00 o
   4 -12   6       47.65       51.49      3.62 o
   5 -12   6       55.54       58.10      3.10 o
   6 -12   6       42.78       42.60      2.78 o
   7 -12   6       15.26        9.89      2.95 o
   8 -12   6        9.12        9.05      2.00 o
   9 -12   6        0.32       -1.15      1.58 o
  -5 -11   6        0.71       -0.31      2.76 o
  -4 -11   6        4.12        4.28      3.13 o
  -3 -11   6        1.76        1.01      1.08 o
  -2 -11   6        3.12        1.38      0.87 o
  -1 -11   6        0.78       -0.64      0.74 o
   0 -11   6       17.55       20.09      1.50 o
   1 -11   6        1.34        0.63      0.79 o
   2 -11   6       42.44       38.76      2.08 o
   3 -11   6       30.46       27.59      2.18 o
   4 -11   6        3.24        2.85      1.25 o
   5 -11   6       74.25       82.94      3.03 o
   6 -11   6       66.93       68.24      2.86 o
   7 -11   6       16.51       21.21      1.91 o
   8 -11   6       36.86       36.12      2.54 o
   9 -11   6       10.97       18.10      2.03 o
  10 -11   6        6.63        3.78      2.14 o
  -6 -10   6        3.11        5.03      2.00 o
  -5 -10   6        5.65        3.03      1.40 o
  -4 -10   6        7.99       11.46      1.69 o
  -3 -10   6       25.14       28.58      1.90 o
  -2 -10   6       37.64       32.32      1.57 o
  -1 -10   6       10.28        7.25      0.95 o
   0 -10   6       23.32       17.92      1.61 o
   1 -10   6       23.73       23.22      1.45 o
   2 -10   6        0.01        0.18      0.76 o
   3 -10   6      206.16      205.72      5.42 o
   4 -10   6        3.79        6.65      1.43 o
   5 -10   6        1.29        0.98      1.01 o
   6 -10   6        0.46       -0.73      1.05 o
   7 -10   6      166.16      167.25      4.50 o
   8 -10   6       11.20        8.33      1.55 o
   9 -10   6       46.68       43.33      2.59 o
  10 -10   6       11.36       14.58      2.77 o
  -7  -9   6        0.08        0.71      2.06 o
  -6  -9   6       29.32       33.64      2.65 o
  -5  -9   6      113.71      124.71      4.25 o
  -4  -9   6       32.49       29.31      2.19 o
  -3  -9   6       41.36       46.54      2.53 o
  -2  -9   6       26.48       31.11      1.45 o
  -1  -9   6        0.05        1.13      0.65 o
   0  -9   6        8.64       10.42      1.04 o
   1  -9   6      118.32      124.27      3.19 o
   2  -9   6        0.57        0.27      0.67 o
   3  -9   6       11.11       12.54      1.11 o
   4  -9   6        0.52       -0.58      0.95 o
   5  -9   6       23.35       20.01      1.64 o
   6  -9   6      207.17      227.18      5.51 o
   7  -9   6        0.05       -0.35      1.00 o
   8  -9   6        7.55       10.44      1.57 o
   9  -9   6        8.01        4.20      1.67 o
  10  -9   6       10.47        9.13      2.54 o
  11  -9   6        0.01        2.50      2.60 o
  -8  -8   6        0.03       -1.29      1.89 o
  -7  -8   6        7.46        9.02      1.70 o
  -6  -8   6        0.48       -0.89      1.10 o
  -5  -8   6       11.23        9.40      1.51 o
  -4  -8   6        1.57        0.99      0.82 o
  -3  -8   6        0.40        0.49      0.50 o
  -2  -8   6        0.41        2.15      0.98 o
  -1  -8   6       53.08       47.49      1.60 o
   0  -8   6        0.50        0.58      0.54 o
   1  -8   6      111.92      121.57      2.45 o
   2  -8   6      444.48      420.42      6.32 o
   3  -8   6      440.65      424.55      6.50 o
   4  -8   6       44.78       39.69      1.69 o
   5  -8   6       15.56       13.48      1.49 o
   6  -8   6      408.35      403.02      9.75 o
   7  -8   6       88.13       97.81      3.32 o
   8  -8   6       52.67       59.44      2.82 o
   9  -8   6       18.25       17.42      2.28 o
  10  -8   6        3.24        2.63      1.78 o
  11  -8   6        3.14        2.34      2.71 o
  -9  -7   6       32.83       40.42      6.04 o
  -8  -7   6       13.45       20.41      2.34 o
  -7  -7   6        9.97       13.24      1.83 o
  -6  -7   6       14.11       13.64      1.97 o
  -5  -7   6        0.90       -0.46      0.87 o
  -4  -7   6       18.63       20.99      1.72 o
  -3  -7   6        2.86        4.92      0.88 o
  -2  -7   6      103.85      107.09      2.37 o
  -1  -7   6        4.27        3.11      0.53 o
   0  -7   6      147.76      144.70      2.29 o
   1  -7   6      208.28      191.09      3.29 o
   2  -7   6      404.55      414.94      5.60 o
   3  -7   6      402.07      399.05      5.48 o
   4  -7   6      138.91      135.33      2.71 o
   5  -7   6       67.54       67.89      3.05 o
   6  -7   6       51.25       48.86      2.21 o
   7  -7   6       24.22       32.98      2.01 o
   8  -7   6       26.99       24.52      1.89 o
   9  -7   6       58.99       65.71      4.70 o
  10  -7   6       40.89       40.55      2.99 o
  11  -7   6        3.68       -1.04      2.50 o
  -9  -6   6       13.72       12.98      2.81 o
  -8  -6   6        8.84        8.22      1.62 o
  -7  -6   6       35.86       34.33      3.54 o
  -6  -6   6       17.13       16.31      1.70 o
  -5  -6   6       55.54       56.07      2.25 o
  -4  -6   6      263.26      258.93      6.11 o
  -3  -6   6       46.07       48.51      1.78 o
  -2  -6   6       11.72        7.24      1.01 o
  -1  -6   6      215.96      200.51      2.50 o
   0  -6   6       20.43       16.62      0.66 o
   1  -6   6        2.94        2.53      0.40 o
   2  -6   6      375.56      381.37      4.73 o
   3  -6   6       83.03       75.32      2.82 o
   4  -6   6      264.62      261.89      3.60 o
   5  -6   6        9.72        6.71      1.36 o
   6  -6   6      284.04      286.98      6.58 o
   7  -6   6       81.91       80.11      5.81 o
   8  -6   6        9.75        7.48      1.66 o
   9  -6   6        0.34       -0.54      1.35 o
  10  -6   6        9.06        2.97      1.85 o
  11  -6   6        0.84       -1.61      2.45 o
 -10  -5   6        1.68       -1.88      2.34 o
  -9  -5   6        0.01       -1.02      1.45 o
  -8  -5   6       13.68       13.56      1.79 o
  -7  -5   6        3.18        0.78      0.98 o
  -6  -5   6       16.63       18.75      2.19 o
  -5  -5   6      104.77      109.07      2.93 o
  -4  -5   6      174.79      163.11      3.51 o
  -3  -5   6        0.06        1.37      0.58 o
  -2  -5   6      185.28      160.00      2.81 o
  -1  -5   6      594.33      614.81      6.74 o
   0  -5   6        1.05        1.62      0.29 o
   1  -5   6       24.63       32.71      1.04 o
   2  -5   6      199.37      204.42      2.96 o
   3  -5   6      181.36      197.58      2.95 o
   4  -5   6      292.29      292.56      3.49 o
   5  -5   6       18.18       17.78      1.35 o
   6  -5   6      104.48       95.84      3.38 o
   7  -5   6       17.71       15.54      1.53 o
   8  -5   6       16.20       19.72      2.09 o
   9  -5   6        0.08       -1.40      1.40 o
  10  -5   6        8.26        6.83      1.91 o
  11  -5   6        1.17       -0.78      2.60 o
 -10  -4   6        3.77        1.78      1.91 o
  -9  -4   6        7.41        6.94      1.58 o
  -8  -4   6       69.93       73.78      3.17 o
  -7  -4   6        0.16       -0.37      0.85 o
  -6  -4   6       14.21       14.11      1.42 o
  -5  -4   6       37.36       31.23      1.74 o
  -4  -4   6       66.13       76.33      2.11 o
  -3  -4   6      610.88      630.26      8.09 o
  -2  -4   6     2069.42     2163.51     25.00 o
  -1  -4   6       47.47       57.97      1.45 o
   0  -4   6        3.59       11.09      0.43 o
   1  -4   6       33.56       40.19      1.32 o
   2  -4   6      886.29      932.54     10.97 o
   3  -4   6       66.40       69.25      1.25 o
   4  -4   6      151.23      163.97      2.47 o
   5  -4   6       37.33       34.14      1.35 o
   6  -4   6      465.96      464.39      7.94 o
   7  -4   6       17.98        9.16      1.68 o
   8  -4   6       33.09       38.39      2.79 o
   9  -4   6       12.44       13.71      2.03 o
  10  -4   6       12.50       13.33      2.52 o
 -11  -3   6        3.15        2.50      2.66 o
 -10  -3   6        0.57        0.01      1.21 o
  -9  -3   6        0.25        0.64      1.11 o
  -8  -3   6       50.75       50.65      2.59 o
  -7  -3   6      153.00      143.84      3.97 o
  -6  -3   6      271.24      256.32      5.36 o
  -5  -3   6       92.32       80.24      2.76 o
  -4  -3   6      730.61      714.00      9.74 o
  -3  -3   6      415.24      427.23      5.69 o
  -2  -3   6       64.51       65.59      1.44 o
  -1  -3   6      383.31      420.27      4.90 o
   0  -3   6       49.91       60.45      1.90 o
   1  -3   6     1310.10     1510.49     20.41 o
   2  -3   6      735.03      768.52      8.23 o
   3  -3   6      814.28      892.88      8.64 o
   4  -3   6       23.82       26.01      1.03 o
   5  -3   6       12.50       11.63      0.94 o
   6  -3   6        0.48       -0.82      1.46 o
   7  -3   6        1.19        0.17      1.71 o
   8  -3   6        7.50        6.49      2.25 o
   9  -3   6        9.26       12.22      2.03 o
  10  -3   6        0.05       -0.47      2.71 o
 -11  -2   6        9.21        8.43      2.42 o
 -10  -2   6       29.78       25.41      2.07 o
  -9  -2   6        6.09        6.85      1.40 o
  -8  -2   6       14.92       15.14      2.50 o
  -7  -2   6      159.29      139.83      3.75 o
  -6  -2   6      268.97      250.07      4.52 o
  -5  -2   6       13.05       13.45      1.49 o
  -4  -2   6      612.68      632.85      8.61 o
  -3  -2   6      845.82      852.97     12.47 o
  -2  -2   6     3735.79     3887.95     42.92 o
  -1  -2   6        6.98        6.14      0.42 o
   0  -2   6      353.20      365.05      5.43 o
   1  -2   6      128.98      141.58      1.87 o
   2  -2   6      159.63      157.30      2.07 o
   3  -2   6      440.51      401.20      4.34 o
   4  -2   6     1661.95     1616.61     17.02 o
   5  -2   6      807.85      795.16      9.31 o
   6  -2   6       37.00       37.90      1.78 o
   7  -2   6       48.11       52.31      3.03 o
   8  -2   6        4.99        7.52      1.73 o
   9  -2   6        0.86        1.12      1.56 o
  10  -2   6        7.64       10.74      2.58 o
 -12  -1   6        1.65        0.26      2.86 o
 -11  -1   6        6.17        6.43      1.83 o
 -10  -1   6       20.63       22.59      2.00 o
  -9  -1   6       12.19       12.88      1.46 o
  -8  -1   6        1.26        3.44      1.04 o
  -7  -1   6      218.80      198.94      5.21 o
  -6  -1   6       57.27       51.90      1.75 o
  -5  -1   6       80.13       77.11      1.67 o
  -4  -1   6      230.03      272.18      4.49 o
  -3  -1   6      521.78      585.18     27.12 o
  -2  -1   6        9.48        8.04      0.87 o
  -1  -1   6      393.15      397.59      5.22 o
   0  -1   6      154.82      167.09      2.81 o
   1  -1   6      221.92      246.29      3.29 o
   2  -1   6       41.77       29.00      0.99 o
   3  -1   6      336.81      389.81      4.30 o
   4  -1   6        0.60        0.00      0.56 o
   5  -1   6       83.66       78.66      2.76 o
   6  -1   6        5.42        6.98      1.09 o
   7  -1   6       31.02       29.71      2.00 o
   8  -1   6       28.66       24.98      3.68 o
   9  -1   6        0.36       -0.43      1.61 o
  10  -1   6        2.63       -0.78      3.13 o
 -12   0   6        8.17        5.16      3.02 o
 -11   0   6        2.49        3.04      1.22 o
 -10   0   6       58.37       52.93      2.53 o
  -9   0   6       30.26       29.73      1.84 o
  -8   0   6      123.58      114.88      3.07 o
  -7   0   6      110.44      105.43      2.74 o
  -6   0   6       12.96       13.05      0.83 o
  -5   0   6      570.27      573.87      7.07 o
  -4   0   6      234.59      266.58      5.58 o
  -3   0   6      287.71      292.71      5.71 o
  -2   0   6      844.00      890.72     11.22 o
  -1   0   6       33.29       58.28      1.21 o
   0   0   6      389.55      411.86      8.88 o
   1   0   6      317.73      368.25      5.13 o
   2   0   6      234.81      219.00      3.33 o
   3   0   6       34.79       31.63      1.91 o
   4   0   6       21.48       23.12      1.14 o
   5   0   6       24.97       23.83      1.47 o
   6   0   6        1.40        1.44      1.00 o
   7   0   6       30.61       30.60      2.08 o
   8   0   6        0.85        2.39      1.60 o
   9   0   6       13.58       16.06      2.71 o
 -12   1   6        0.69        0.86      1.90 o
 -11   1   6        2.29        2.33      1.17 o
 -10   1   6        0.16        0.03      0.85 o
  -9   1   6        0.49        0.12      0.77 o
  -8   1   6      105.69       96.43      2.75 o
  -7   1   6      217.68      198.19      3.97 o
  -6   1   6      920.03      935.88     15.40 o
  -5   1   6      370.10      394.82      5.76 o
  -4   1   6      161.70      184.95      3.70 o
  -3   1   6     1786.19     1935.49     26.12 o
  -2   1   6      377.85      442.63      5.41 o
  -1   1   6       39.56       33.75      1.32 o
   0   1   6      313.60      337.58      7.67 o
   1   1   6      508.31      584.13      6.98 o
   2   1   6        7.68       11.39      0.87 o
   3   1   6       14.95       14.41      0.98 o
   4   1   6       49.71       53.59      1.78 o
   5   1   6        9.44       15.19      1.34 o
   6   1   6        0.27        0.75      1.01 o
   7   1   6        0.00        0.65      1.13 o
   8   1   6        3.16        4.17      1.50 o
   9   1   6        1.25        0.65      2.02 o
 -12   2   6       21.03       22.76      3.23 o
 -11   2   6       10.44       12.73      1.64 o
 -10   2   6       16.48       15.99      1.59 o
  -9   2   6        5.83        3.12      1.12 o
  -8   2   6       10.47        9.91      1.13 o
  -7   2   6      155.71      156.86      3.41 o
  -6   2   6       61.01       54.67      1.39 o
  -5   2   6      491.17      506.54      5.98 o
  -4   2   6      107.36       96.52      2.27 o
  -3   2   6       80.00       62.30      1.12 o
  -2   2   6        4.86        4.97      0.58 o
  -1   2   6      307.50      301.87      5.54 o
   0   2   6       18.04       19.76      0.84 o
   1   2   6      131.11      128.14      2.41 o
   2   2   6        8.88       15.52      0.95 o
   3   2   6       42.78       40.96      1.66 o
   4   2   6       20.47       17.32      2.20 o
   5   2   6      166.21      160.35      6.63 o
   6   2   6        0.37        0.95      1.59 o
   7   2   6       19.61       26.05      2.18 o
   8   2   6        1.91        1.11      1.49 o
 -12   3   6        0.66        0.12      1.55 o
 -11   3   6        2.81        1.89      1.13 o
 -10   3   6        5.85        3.07      1.05 o
  -9   3   6      122.85      119.71      3.43 o
  -8   3   6       17.79       16.90      1.34 o
  -7   3   6      254.56      257.99      4.36 o
  -6   3   6     2199.29     2072.05     23.46 o
  -5   3   6      117.50      134.34      2.23 o
  -4   3   6      338.83      365.79      4.85 o
  -3   3   6      121.14      149.23      2.60 o
  -2   3   6      864.89      880.01     12.54 o
  -1   3   6       21.85       23.19      1.23 o
   0   3   6      112.21      113.44      2.23 o
   1   3   6       22.47       20.97      1.33 o
   2   3   6       12.31        7.19      0.89 o
   3   3   6       74.42       64.88      2.15 o
   4   3   6       85.32       84.69      2.82 o
   5   3   6       26.54       29.45      3.61 o
   6   3   6       15.91       19.42      3.04 o
   7   3   6        2.33        1.34      1.38 o
   8   3   6        5.49        7.97      2.10 o
 -12   4   6        0.42        0.79      1.49 o
 -11   4   6        3.64        2.82      1.07 o
 -10   4   6        0.12        1.64      0.90 o
  -9   4   6      106.66      112.48      2.96 o
  -8   4   6       30.48       30.21      1.54 o
  -7   4   6     1255.88     1243.50     16.44 o
  -6   4   6      287.16      293.16      6.81 o
  -5   4   6       14.81       11.16      0.95 o
  -4   4   6      128.00      129.06      2.44 o
  -3   4   6        0.19        1.07      1.22 o
  -2   4   6       69.90       67.19      3.26 o
  -1   4   6       66.26       60.78      2.30 o
   0   4   6       37.85       44.44      1.67 o
   1   4   6      163.27      170.30      4.84 o
   2   4   6      110.27      109.13      3.17 o
   3   4   6        1.14        0.82      0.99 o
   4   4   6       14.27       18.81      1.87 o
   5   4   6        5.14        6.44      1.54 o
   6   4   6       60.04       74.67      3.64 o
   7   4   6        0.06       -1.47      1.47 o
 -12   5   6        1.57        0.83      1.60 o
 -11   5   6        0.03       -0.62      1.10 o
 -10   5   6        0.73        0.44      1.05 o
  -9   5   6       36.17       39.10      2.28 o
  -8   5   6       13.52       14.26      1.49 o
  -7   5   6        8.95       13.30      1.39 o
  -6   5   6       32.96       38.24      2.28 o
  -5   5   6       15.14       12.10      1.03 o
  -4   5   6        7.33        7.42      0.94 o
  -3   5   6        7.13        9.38      1.24 o
  -2   5   6      262.00      247.31      5.64 o
  -1   5   6        9.33        8.16      1.41 o
   0   5   6      237.53      232.25      7.92 o
   1   5   6       34.89       35.78      3.08 o
   2   5   6        1.74        1.24      1.32 o
   3   5   6        2.31        1.27      1.51 o
   4   5   6       81.92       84.46      3.53 o
   5   5   6        6.49        6.80      2.18 o
   6   5   6       11.61       11.45      2.18 o
 -12   6   6       15.11       18.30      2.57 o
 -11   6   6       17.31       17.15      2.50 o
 -10   6   6       21.54       22.80      2.53 o
  -9   6   6        4.90        4.45      1.17 o
  -8   6   6       66.05       59.98      2.64 o
  -7   6   6       11.89       13.33      1.42 o
  -6   6   6        4.67        2.78      0.93 o
  -5   6   6        1.22        0.58      0.93 o
  -4   6   6        3.01        4.64      1.12 o
  -3   6   6        0.29        0.83      0.93 o
  -2   6   6      182.65      184.75      5.94 o
  -1   6   6        1.38        0.86      1.33 o
   0   6   6       25.51       20.68      3.54 o
   1   6   6       55.65       40.58      4.58 o
   2   6   6        9.99       13.28      3.41 o
   3   6   6       20.15       22.76      2.83 o
   4   6   6        0.39        2.88      1.86 o
   5   6   6        3.07        3.27      2.19 o
   6   6   6       12.41       14.49      2.40 o
 -12   7   6        6.00        2.66      2.66 o
 -11   7   6       17.15       24.02      3.74 o
 -10   7   6       18.08       16.90      1.92 o
  -9   7   6        4.51        4.78      1.33 o
  -8   7   6       19.70       17.08      1.71 o
  -7   7   6       77.11       69.58      2.83 o
  -6   7   6      250.27      242.11      6.20 o
  -5   7   6      163.67      159.64      4.71 o
  -4   7   6      277.60      287.27      8.33 o
  -3   7   6        4.05        6.73      1.70 o
  -2   7   6       11.89       16.51      2.12 o
  -1   7   6       53.53       40.53      4.64 o
   0   7   6        1.09        1.61      2.24 o
   1   7   6        1.40        3.75      2.45 o
   2   7   6        5.79        8.28      3.13 o
   3   7   6       49.60       46.10      3.92 o
   4   7   6       38.75       43.50      4.27 o
   5   7   6        0.01        2.43      2.28 o
 -12   8   6        0.01        2.08      2.86 o
 -11   8   6       16.76       18.92      2.24 o
 -10   8   6       16.37       20.33      2.14 o
  -9   8   6        2.29        0.50      1.46 o
  -8   8   6        0.31       -0.22      1.14 o
  -7   8   6       24.47       19.26      2.05 o
  -6   8   6      328.27      294.57      7.37 o
  -5   8   6       40.51       37.80      3.17 o
  -4   8   6      128.63      128.55      8.80 o
  -3   8   6      132.35      137.04      5.61 o
  -2   8   6       37.72       36.72      4.69 o
  -1   8   6        2.80        0.31      2.14 o
   0   8   6       17.29       15.16      3.75 o
   1   8   6       23.00       29.90      4.79 o
   2   8   6        9.02       12.40      3.91 o
   3   8   6       25.82       30.15      3.64 o
   4   8   6        1.01        2.23      2.39 o
 -11   9   6        8.82       13.16      3.04 o
 -10   9   6        0.02       -0.21      1.21 o
  -9   9   6        1.14        0.89      1.42 o
  -8   9   6       12.16       10.76      2.18 o
  -7   9   6       23.29       18.71      2.22 o
  -6   9   6        2.21        0.17      1.60 o
  -5   9   6       23.17       26.79      3.06 o
  -4   9   6       47.08       40.60      3.51 o
  -3   9   6       28.42       26.88      4.43 o
  -2   9   6       32.16       31.36      4.84 o
  -1   9   6       81.89       76.36      6.93 o
   0   9   6        5.66        4.01      2.97 o
   1   9   6        3.73        5.78      3.23 o
   2   9   6       27.25       31.77      5.63 o
   3   9   6        0.06        2.00      2.35 o
 -11  10   6        0.09        0.26      2.76 o
 -10  10   6        1.41       -0.65      1.81 o
  -9  10   6       13.74       17.46      2.51 o
  -8  10   6       15.36       18.18      2.40 o
  -7  10   6       30.24       29.32      3.43 o
  -6  10   6       44.01       42.27      4.48 o
  -5  10   6       64.83       71.25      4.68 o
  -4  10   6        0.01       -0.99      2.19 o
  -3  10   6        0.50        0.26      2.50 o
  -2  10   6        0.63        1.61      2.60 o
  -1  10   6       13.41       12.92      4.01 o
   0  10   6       37.20       39.90      5.99 o
   1  10   6        0.56        0.99      2.71 o
 -10  11   6        1.38        1.82      2.81 o
  -9  11   6        4.78        5.07      2.74 o
  -8  11   6        9.56        7.35      2.58 o
  -7  11   6        0.24        3.82      2.24 o
  -6  11   6        1.77        3.95      2.11 o
  -5  11   6       66.68       65.11      6.93 o
  -4  11   6       27.60       26.93      5.16 o
  -3  11   6       16.69       14.01      4.06 o
  -2  11   6        0.03        0.26      2.66 o
  -1  11   6       59.61       53.08      6.93 o
  -7  12   6        0.80        1.23      2.29 o
  -6  12   6        0.04        1.56      3.07 o
  -5  12   6       10.88        8.70      3.91 o
  -4  12   6       10.15        3.65      3.28 o
  -3  12   6        1.15        2.66      3.18 o
   1 -15   7        0.04        0.26      2.60 o
   2 -15   7        2.05        3.91      2.71 o
   3 -15   7        6.17        9.38      3.28 o
   4 -15   7        5.88        5.47      3.18 o
   5 -15   7        0.51        1.04      1.97 o
   6 -15   7        5.30        5.36      4.48 o
  -1 -14   7        5.81        6.98      2.50 o
   0 -14   7        5.56        5.89      2.55 o
   1 -14   7       10.88       11.22      2.73 o
   2 -14   7        3.17        1.70      1.86 o
   3 -14   7        0.03        1.09      1.78 o
   4 -14   7       18.69       23.52      3.13 o
   5 -14   7       65.22       59.05      4.71 o
   6 -14   7        1.70        2.41      1.72 o
   7 -14   7       13.53       16.81      2.80 o
   8 -14   7       10.23        8.91      3.49 o
  -2 -13   7       10.29       14.22      2.29 o
  -1 -13   7       29.44       36.43      2.99 o
   0 -13   7        0.10       -0.59      1.54 o
   1 -13   7        2.01        4.38      3.85 o
   2 -13   7       24.75       21.76      4.92 o
   3 -13   7        4.26        2.80      2.08 o
   4 -13   7       25.83       33.74      3.25 o
   5 -13   7        1.00        2.39      1.52 o
   6 -13   7        0.72        2.09      1.52 o
   7 -13   7       74.08       78.75      4.52 o
   8 -13   7       11.83       10.87      2.10 o
   9 -13   7       12.74       14.74      4.17 o
  -4 -12   7        0.32       -0.47      2.66 o
  -3 -12   7       10.64        7.26      4.17 o
  -2 -12   7       19.77       27.35      3.20 o
  -1 -12   7        0.61        1.10      2.08 o
   0 -12   7        2.56        2.81      1.69 o
   1 -12   7       42.49       41.04      3.11 o
   2 -12   7       72.99       76.87      7.32 o
   3 -12   7       16.44       13.97      2.23 o
   4 -12   7        1.37        3.40      1.71 o
   5 -12   7        0.35       -0.61      1.25 o
   6 -12   7      119.53      129.88      4.61 o
   7 -12   7        0.00       -0.34      1.34 o
   8 -12   7        0.01        0.08      1.58 o
   9 -12   7        1.26        3.21      1.80 o
  -5 -11   7       14.65       13.50      2.93 o
  -4 -11   7        8.33        8.61      1.58 o
  -3 -11   7       12.63       13.60      1.64 o
  -2 -11   7        6.14        5.56      0.98 o
  -1 -11   7       14.55       15.70      1.30 o
   0 -11   7       49.49       46.77      2.30 o
   1 -11   7       83.26       88.48      3.43 o
   2 -11   7       79.55       74.23      3.22 o
   3 -11   7       18.56       17.73      1.90 o
   4 -11   7       25.08       26.95      2.22 o
   5 -11   7       11.31       11.58      1.54 o
   6 -11   7       74.85       77.89      3.13 o
   7 -11   7       35.24       38.95      2.42 o
   8 -11   7       31.68       37.70      2.50 o
   9 -11   7       28.18       29.86      2.43 o
  10 -11   7        8.85       10.37      3.80 o
  -7 -10   7        1.43        7.40      3.91 o
  -6 -10   7        1.31        1.85      1.74 o
  -5 -10   7        0.24        0.89      1.26 o
  -4 -10   7        0.10       -0.55      0.98 o
  -3 -10   7        0.44       -0.31      0.94 o
  -2 -10   7        6.15        5.12      0.88 o
  -1 -10   7        5.69        4.65      0.91 o
   0 -10   7       24.19       28.07      1.52 o
   1 -10   7       33.58       26.20      1.72 o
   2 -10   7        8.32        8.67      1.26 o
   3 -10   7       45.03       44.27      2.54 o
   4 -10   7       30.80       23.82      2.03 o
   5 -10   7      125.38      132.60      3.78 o
   6 -10   7       40.63       36.91      2.21 o
   7 -10   7        9.36       15.33      1.79 o
   8 -10   7        6.82        6.18      1.49 o
   9 -10   7       26.90       25.12      2.53 o
  10 -10   7        9.26        8.41      2.42 o
  -7  -9   7        2.11        5.02      2.33 o
  -6  -9   7        4.59        2.71      1.39 o
  -5  -9   7       52.51       55.11      2.95 o
  -4  -9   7       73.82       69.88      3.04 o
  -3  -9   7       24.67       21.01      1.64 o
  -2  -9   7       14.12       11.17      1.01 o
  -1  -9   7        0.74        0.72      0.64 o
   0  -9   7        2.36        0.35      0.66 o
   1  -9   7       18.95       18.56      1.44 o
   2  -9   7      176.86      166.37      4.52 o
   3  -9   7       25.79       22.37      1.66 o
   4  -9   7        0.95        0.01      0.84 o
   5  -9   7        1.20        2.31      1.04 o
   6  -9   7       22.23       24.76      2.52 o
   7  -9   7        9.74       11.57      1.57 o
   8  -9   7       18.30       17.26      1.82 o
   9  -9   7        0.83        0.17      1.49 o
  10  -9   7        4.38        3.03      2.06 o
  -8  -8   7        2.78        2.80      2.53 o
  -7  -8   7       40.24       45.52      2.98 o
  -6  -8   7        1.89        2.20      1.26 o
  -5  -8   7       69.22       79.45      3.23 o
  -4  -8   7       18.36       18.77      1.70 o
  -3  -8   7        0.13        0.16      0.81 o
  -2  -8   7      130.36      116.82      3.51 o
  -1  -8   7      354.23      345.29      5.07 o
   0  -8   7       34.17       30.27      1.50 o
   1  -8   7       27.71       27.47      2.05 o
   2  -8   7      140.83      128.37      3.50 o
   3  -8   7      549.24      540.93     12.80 o
   4  -8   7       29.60       28.68      1.78 o
   5  -8   7       22.04       19.14      1.58 o
   6  -8   7      197.41      191.95      4.61 o
   7  -8   7       85.54       84.03      3.05 o
   8  -8   7       22.96       26.24      2.34 o
   9  -8   7        1.90        2.49      1.65 o
  10  -8   7        0.55        1.83      2.00 o
  -9  -7   7        0.29        3.28      3.18 o
  -8  -7   7       16.23       14.68      2.02 o
  -7  -7   7        0.65       -0.52      1.04 o
  -6  -7   7       18.98       19.81      1.95 o
  -5  -7   7        0.01       -0.71      0.71 o
  -4  -7   7       13.47       12.47      1.40 o
  -3  -7   7      130.20      112.00      2.91 o
  -2  -7   7      427.39      398.54      5.93 o
  -1  -7   7       42.39       42.02      1.17 o
   0  -7   7      646.13      588.23      9.68 o
   1  -7   7      656.67      625.96      8.06 o
   2  -7   7      485.65      471.59      6.99 o
   3  -7   7       71.53       69.40      6.01 o
   4  -7   7       10.23        6.39      0.98 o
   5  -7   7        0.63        0.93      0.82 o
   6  -7   7       92.81      100.13      3.66 o
   7  -7   7        3.01        1.84      1.11 o
   8  -7   7       21.10       24.36      2.29 o
   9  -7   7       27.31       24.55      2.48 o
  10  -7   7       24.57       25.63      5.18 o
  -9  -6   7       15.52       14.08      2.98 o
  -8  -6   7       14.05       14.67      1.94 o
  -7  -6   7       13.10       12.22      1.67 o
  -6  -6   7       24.06       25.46      1.97 o
  -5  -6   7        7.72        6.41      1.16 o
  -4  -6   7      310.65      312.26      6.20 o
  -3  -6   7        4.03        3.58      0.76 o
  -2  -6   7        0.29        0.84      0.51 o
  -1  -6   7      503.54      497.43      6.66 o
   0  -6   7       29.09       29.87      0.79 o
   1  -6   7      200.19      229.94      3.40 o
   2  -6   7      139.21      155.30      3.16 o
   3  -6   7      195.56      204.38      4.74 o
   4  -6   7      177.41      163.15      3.35 o
   5  -6   7        0.14        0.32      0.74 o
   6  -6   7        0.81        1.00      1.00 o
   7  -6   7       24.27       26.29      2.23 o
   8  -6   7       22.71       29.31      2.44 o
   9  -6   7       18.56       18.37      2.99 o
  10  -6   7        5.86        5.82      2.23 o
 -10  -5   7        1.81        0.05      2.50 o
  -9  -5   7        5.55        3.70      1.49 o
  -8  -5   7        7.36        5.30      1.40 o
  -7  -5   7        8.56        7.83      2.25 o
  -6  -5   7       38.60       40.24      3.26 o
  -5  -5   7       30.04       32.39      1.86 o
  -4  -5   7      531.24      528.65      8.91 o
  -3  -5   7      292.06      293.92      5.65 o
  -2  -5   7     1506.57     1493.29     16.15 o
  -1  -5   7        0.11        2.96      0.75 o
   0  -5   7       34.77       37.64      1.85 o
   1  -5   7        0.10        1.69      0.83 o
   2  -5   7      164.10      174.22      3.51 o
   3  -5   7      155.26      137.64      2.82 o
   4  -5   7      458.26      448.35      8.65 o
   5  -5   7       50.24       46.74      1.80 o
   6  -5   7       38.65       36.22      2.28 o
   7  -5   7        3.19        2.80      2.70 o
   8  -5   7       28.55       26.27      2.96 o
   9  -5   7        0.06       -0.13      1.48 o
  10  -5   7       10.17       14.82      2.73 o
 -10  -4   7        2.96        1.23      1.81 o
  -9  -4   7        3.30        0.58      1.19 o
  -8  -4   7       18.44       22.14      1.96 o
  -7  -4   7        6.21        5.73      1.24 o
  -6  -4   7      236.88      226.73      5.11 o
  -5  -4   7       10.44       10.82      1.59 o
  -4  -4   7      223.22      228.42      4.63 o
  -3  -4   7      444.44      451.05      7.54 o
  -2  -4   7       97.72       87.77      1.79 o
  -1  -4   7       87.55       81.27      1.42 o
   0  -4   7       33.57       36.04      1.59 o
   1  -4   7      126.35      158.49      3.02 o
   2  -4   7        0.76        0.48      0.59 o
   3  -4   7      105.27      125.44      2.31 o
   4  -4   7       96.47       90.42      2.27 o
   5  -4   7        4.42        3.84      1.03 o
   6  -4   7       22.82       23.17      1.94 o
   7  -4   7       64.41       50.77      2.82 o
   8  -4   7       69.71       65.97      3.38 o
   9  -4   7        6.33        5.21      1.81 o
  10  -4   7        5.12        6.88      2.39 o
 -11  -3   7        3.30       -0.36      2.40 o
 -10  -3   7       11.11        8.66      1.74 o
  -9  -3   7        5.08        3.21      1.21 o
  -8  -3   7       67.75       65.51      3.00 o
  -7  -3   7       52.60       50.83      2.37 o
  -6  -3   7        0.66        3.18      0.96 o
  -5  -3   7      120.21      108.40      3.29 o
  -4  -3   7       95.81      103.98      2.37 o
  -3  -3   7      432.60      476.76      6.26 o
  -2  -3   7       68.32       77.36      1.39 o
  -1  -3   7       30.35       35.76      0.89 o
   0  -3   7      101.47      100.05      2.65 o
   1  -3   7       47.93       56.96      1.24 o
   2  -3   7        1.24        0.78      0.63 o
   3  -3   7      112.47      105.11      1.71 o
   4  -3   7       94.36       98.38      2.27 o
   5  -3   7       42.61       48.48      2.34 o
   6  -3   7       41.47       41.32      3.38 o
   7  -3   7       22.95       23.66      3.86 o
   8  -3   7        5.34        4.05      1.58 o
   9  -3   7       47.01       51.52      5.38 o
  10  -3   7        2.91        7.31      2.35 o
 -11  -2   7        1.32        2.23      1.77 o
 -10  -2   7       17.67       19.24      1.86 o
  -9  -2   7       41.01       40.63      2.46 o
  -8  -2   7      195.47      192.77      4.82 o
  -7  -2   7       86.17       73.40      2.64 o
  -6  -2   7     1776.04     1780.89     22.50 o
  -5  -2   7      520.85      507.04      7.38 o
  -4  -2   7       20.52       17.66      0.91 o
  -3  -2   7      791.14      796.20     10.50 o
  -2  -2   7      990.02     1184.67     14.79 o
  -1  -2   7       21.40       35.72      0.88 o
   0  -2   7      196.15      223.93      3.48 o
   1  -2   7      293.26      322.33      3.72 o
   2  -2   7        5.98        6.64      0.51 o
   3  -2   7        0.59        0.71      0.68 o
   4  -2   7       10.61        9.42      0.89 o
   5  -2   7      199.30      206.44      4.17 o
   6  -2   7       12.15       12.93      1.64 o
   7  -2   7        1.08       -1.10      1.24 o
   8  -2   7        8.37        6.92      1.80 o
   9  -2   7        0.24       -0.02      1.63 o
  10  -2   7        0.00       -1.56      2.86 o
 -11  -1   7        0.31        0.44      1.24 o
 -10  -1   7       20.53       22.09      1.85 o
  -9  -1   7       14.01       16.23      1.51 o
  -8  -1   7        3.30        2.99      1.02 o
  -7  -1   7        6.43        7.80      1.11 o
  -6  -1   7       71.17       61.42      2.07 o
  -5  -1   7       31.24       35.23      1.08 o
  -4  -1   7      485.36      454.91      8.54 o
  -3  -1   7      486.63      515.00     13.71 o
  -2  -1   7      136.80      149.58      2.29 o
  -1  -1   7      205.62      219.73      3.66 o
   0  -1   7       41.28       37.69      1.26 o
   1  -1   7      274.51      261.00      3.50 o
   2  -1   7      135.54      103.83      2.00 o
   3  -1   7      237.61      241.02      3.76 o
   4  -1   7       44.17       48.97      1.64 o
   5  -1   7       74.23       67.35      2.25 o
   6  -1   7       12.04        7.14      1.58 o
   7  -1   7       11.97       13.51      2.71 o
   8  -1   7       39.01       49.28      3.15 o
   9  -1   7       17.67       16.76      2.72 o
 -12   0   7        3.62        1.88      2.60 o
 -11   0   7        0.12        1.65      1.13 o
 -10   0   7        0.26       -0.56      0.88 o
  -9   0   7       54.41       54.88      2.35 o
  -8   0   7       47.86       52.50      2.10 o
  -7   0   7      484.77      476.73      8.55 o
  -6   0   7     1172.93     1116.87     12.23 o
  -5   0   7       16.82       16.44      1.19 o
  -4   0   7       10.07       14.36      1.20 o
  -3   0   7      271.94      360.73      5.96 o
  -2   0   7      284.66      264.15      3.29 o
  -1   0   7      521.10      541.50      6.99 o
   0   0   7       89.17       89.87      2.54 o
   1   0   7      361.28      378.64      5.42 o
   2   0   7       55.57       57.61      1.52 o
   3   0   7       28.32       33.40      1.31 o
   4   0   7      507.35      472.22      6.64 o
   5   0   7      140.60      131.87      3.23 o
   6   0   7       24.21       25.69      1.86 o
   7   0   7        0.01       -1.33      1.33 o
   8   0   7       64.49       72.21      5.07 o
   9   0   7        2.74        5.37      2.37 o
 -12   1   7        2.97        3.54      2.60 o
 -11   1   7       13.18       11.47      1.58 o
 -10   1   7        2.47        1.01      0.99 o
  -9   1   7       37.72       46.19      2.66 o
  -8   1   7        6.87        4.14      0.92 o
  -7   1   7      839.48      813.41     11.42 o
  -6   1   7      477.73      459.43      6.17 o
  -5   1   7       32.03       33.96      1.62 o
  -4   1   7        0.02        0.78      0.48 o
  -3   1   7      252.89      232.40      3.44 o
  -2   1   7       93.75      116.51      2.12 o
  -1   1   7       54.94       49.09      1.39 o
   0   1   7       17.67       15.31      1.20 o
   1   1   7      109.97      140.20      3.23 o
   2   1   7        4.87        3.39      0.66 o
   3   1   7      162.22      156.77      3.01 o
   4   1   7       48.26       43.79      2.83 o
   5   1   7       15.66       17.51      1.56 o
   6   1   7        1.03        1.70      1.15 o
   7   1   7       25.24       25.77      2.48 o
   8   1   7        4.25        5.08      1.93 o
 -12   2   7        2.72        2.65      5.55 o
 -11   2   7        0.47        0.35      1.02 o
 -10   2   7        2.26        1.15      1.00 o
  -9   2   7        0.56        0.36      0.81 o
  -8   2   7       60.49       67.67      2.29 o
  -7   2   7        2.64        3.78      0.81 o
  -6   2   7      124.95      130.57      2.28 o
  -5   2   7      324.05      306.43      3.95 o
  -4   2   7      115.68      134.29      2.06 o
  -3   2   7      244.40      251.27      3.58 o
  -2   2   7      442.67      466.66      7.20 o
  -1   2   7      280.52      307.38      5.74 o
   0   2   7      687.60      709.67     12.76 o
   1   2   7       20.35       24.72      1.67 o
   2   2   7       11.45        7.91      0.90 o
   3   2   7        9.44       12.19      1.27 o
   4   2   7       95.57       87.39      2.44 o
   5   2   7       76.73       81.12      2.95 o
   6   2   7       63.18       59.14      2.78 o
   7   2   7        3.85        6.80      1.94 o
   8   2   7       42.52       57.56      4.14 o
 -12   3   7        6.88        5.59      1.92 o
 -11   3   7        1.50        1.99      1.21 o
 -10   3   7       12.00       15.14      1.64 o
  -9   3   7       16.35       16.13      1.45 o
  -8   3   7        2.14        2.85      0.79 o
  -7   3   7       59.15       57.67      1.85 o
  -6   3   7       38.25       39.49      1.43 o
  -5   3   7       16.13       15.48      0.83 o
  -4   3   7        4.39        3.59      0.48 o
  -3   3   7       37.01       36.81      1.40 o
  -2   3   7      105.93      102.29      2.69 o
  -1   3   7       25.34       30.81      1.77 o
   0   3   7      166.78      155.58      4.20 o
   1   3   7      229.71      221.72      5.49 o
   2   3   7       87.80       85.43      2.77 o
   3   3   7      137.80      124.24      4.36 o
   4   3   7        9.88        9.71      1.35 o
   5   3   7        3.68        7.31      1.50 o
   6   3   7       20.81       24.28      2.41 o
   7   3   7       63.29       78.34      6.41 o
 -12   4   7        8.05        5.67      1.77 o
 -11   4   7       31.87       37.19      2.76 o
 -10   4   7       10.33        8.05      1.28 o
  -9   4   7        0.45        0.06      0.79 o
  -8   4   7      183.94      181.96      4.47 o
  -7   4   7       26.42       30.19      1.76 o
  -6   4   7      340.29      319.29      6.05 o
  -5   4   7       77.30       65.16      3.77 o
  -4   4   7      451.37      476.01      9.25 o
  -3   4   7       20.00       23.42      1.95 o
  -2   4   7       29.53       28.13      2.00 o
  -1   4   7       38.70       39.12      3.85 o
   0   4   7       93.59       88.53      4.21 o
   1   4   7       42.51       38.02      3.02 o
   2   4   7        3.39        3.13      2.34 o
   3   4   7       49.43       51.03      3.83 o
   4   4   7       49.40       48.62      2.73 o
   5   4   7        1.84       -0.13      1.42 o
   6   4   7       15.50       20.60      2.40 o
   7   4   7       26.11       28.45      5.73 o
 -12   5   7        0.07        0.42      1.46 o
 -11   5   7        2.48        3.61      1.35 o
 -10   5   7        0.75        0.50      1.03 o
  -9   5   7        3.60        4.00      1.14 o
  -8   5   7       27.39       24.93      1.81 o
  -7   5   7       38.20       37.90      2.33 o
  -6   5   7      422.15      392.48      7.19 o
  -5   5   7       32.51       33.92      2.71 o
  -4   5   7       82.81       81.35      3.02 o
  -3   5   7       66.14       62.55      2.61 o
  -2   5   7      259.19      259.60      7.13 o
  -1   5   7      143.99      129.89     14.06 o
   0   5   7      193.11      183.58      6.84 o
   1   5   7       58.93       66.62      5.42 o
   2   5   7       14.63       16.72      3.39 o
   3   5   7       35.85       45.20      3.51 o
   4   5   7        0.05       -0.90      1.75 o
   5   5   7        0.60        2.29      1.60 o
   6   5   7        1.16        2.19      1.78 o
 -12   6   7        1.79        3.13      2.40 o
 -11   6   7       24.46       25.59      2.33 o
 -10   6   7        0.37        1.54      1.15 o
  -9   6   7        4.08        2.92      1.15 o
  -8   6   7        0.00        1.71      1.00 o
  -7   6   7        0.30        0.47      0.82 o
  -6   6   7        4.67        7.32      1.49 o
  -5   6   7       20.05       20.22      1.77 o
  -4   6   7        0.01        0.43      0.95 o
  -3   6   7       60.12       56.03      3.26 o
  -2   6   7      307.84      293.06     12.29 o
  -1   6   7      187.76      175.23      8.91 o
   0   6   7       86.83       82.82      6.20 o
   1   6   7        0.34        0.99      2.29 o
   2   6   7       57.10       59.12      5.83 o
   3   6   7        3.95        6.15      2.97 o
   4   6   7        4.58        5.44      2.30 o
   5   6   7        9.99        6.68      2.94 o
 -12   7   7        2.82        0.42      2.50 o
 -11   7   7        4.78        7.01      1.69 o
 -10   7   7        1.26        4.48      1.41 o
  -9   7   7       17.69       15.82      1.78 o
  -8   7   7       34.47       33.71      2.18 o
  -7   7   7        1.29        1.47      1.10 o
  -6   7   7       57.93       56.27      4.44 o
  -5   7   7      107.11      104.07      9.06 o
  -4   7   7       49.07       52.87      3.46 o
  -3   7   7        0.42       -0.16      2.08 o
  -2   7   7       31.41       26.51      4.06 o
  -1   7   7       15.78       19.17      3.80 o
   0   7   7      158.30      166.27      9.53 o
   1   7   7        1.58        1.09      2.45 o
   2   7   7        0.98       -0.05      2.14 o
   3   7   7       13.06       17.35      4.38 o
   4   7   7        4.93        1.63      3.83 o
 -11   8   7        0.18       -0.01      1.54 o
 -10   8   7        3.27        3.02      1.33 o
  -9   8   7        8.61        7.85      2.16 o
  -8   8   7       17.95       19.20      2.15 o
  -7   8   7       15.27       18.43      2.08 o
  -6   8   7      122.52      114.08      7.16 o
  -5   8   7      171.27      184.51      6.77 o
  -4   8   7       68.79       69.75     10.11 o
  -3   8   7       98.24       94.18      6.93 o
  -2   8   7       17.18       13.33      3.65 o
  -1   8   7      127.96      122.57      8.18 o
   0   8   7        7.98       12.45      3.75 o
   1   8   7        0.53        2.71      2.81 o
   2   8   7        9.56        4.90      3.39 o
   3   8   7        0.40        4.17      3.44 o
 -11   9   7        3.32        2.24      2.76 o
 -10   9   7        0.11       -1.11      1.37 o
  -9   9   7        1.04        1.77      1.41 o
  -8   9   7        4.24        5.63      1.71 o
  -7   9   7        1.46       -0.30      2.14 o
  -6   9   7       23.65       25.58      3.08 o
  -5   9   7       65.41       69.58      7.81 o
  -4   9   7        5.61        8.33      3.18 o
  -3   9   7       16.57       17.81      3.96 o
  -2   9   7       12.35        4.43      3.07 o
  -1   9   7       10.94        7.66      3.28 o
   0   9   7       44.24       36.51      5.52 o
   1   9   7        0.49       -0.68      2.45 o
   2   9   7        2.42        1.56      3.07 o
 -10  10   7       15.26       13.27      2.88 o
  -9  10   7       26.39       27.29      3.00 o
  -8  10   7        6.95        7.66      3.26 o
  -7  10   7       18.78       17.56      3.06 o
  -6  10   7       17.30       16.88      5.63 o
  -5  10   7        6.14        6.09      3.13 o
  -4  10   7        0.18       -2.14      2.14 o
  -3  10   7        0.24        0.21      2.66 o
  -2  10   7        1.88       -2.45      2.45 o
  -1  10   7       18.79       20.63      5.10 o
   0  10   7       37.84       34.38      5.94 o
  -8  11   7       16.36       16.24      3.33 o
  -7  11   7        8.68        5.80      3.41 o
  -6  11   7        0.34       -1.30      2.71 o
  -5  11   7        9.79       12.61      4.17 o
  -4  11   7       52.09       56.52      6.93 o
  -3  11   7        1.20        0.36      2.76 o
  -2  11   7        5.98        8.28      3.91 o
   1 -15   8        2.63        2.86      2.60 o
   2 -15   8        7.65       11.82      3.23 o
   3 -15   8        0.74        3.28      2.76 o
   4 -15   8        1.45        2.50      2.76 o
   5 -15   8        0.59        1.27      2.02 o
   6 -15   8       39.28       37.35      5.05 o
  -1 -14   8        6.47        5.63      2.03 o
   0 -14   8        5.65        0.63      2.08 o
   1 -14   8       29.77       30.97      7.50 o
   2 -14   8        4.22        1.60      1.85 o
   3 -14   8       16.90       18.58      3.83 o
   4 -14   8        4.81        5.38      3.96 o
   5 -14   8        3.88        6.13      1.85 o
   6 -14   8       26.03       24.28      2.62 o
   7 -14   8       16.75       21.76      3.04 o
  -1 -13   8       53.77       59.36      5.55 o
   0 -13   8       21.10       25.17      3.26 o
   1 -13   8       10.71       11.97      2.89 o
   2 -13   8       18.86       32.96      3.09 o
   3 -13   8       76.03       72.33      4.25 o
   4 -13   8       11.32       14.48      2.44 o
   5 -13   8       54.73       55.24      3.19 o
   6 -13   8        7.88        6.66      2.13 o
   7 -13   8        0.26       -0.93      1.58 o
   8 -13   8        2.94        0.71      1.69 o
  -3 -12   8        4.85        6.77      2.58 o
  -2 -12   8        0.65       -1.13      1.40 o
  -1 -12   8        1.98        2.09      1.13 o
   0 -12   8       14.61       11.95      1.67 o
   1 -12   8        0.21        0.23      1.16 o
   2 -12   8       10.14        6.87      1.53 o
   3 -12   8        2.58        2.74      1.32 o
   4 -12   8        0.23        0.79      1.28 o
   5 -12   8        9.94        7.96      1.50 o
   6 -12   8        0.84       -0.38      1.25 o
   7 -12   8        8.68       11.35      1.81 o
   8 -12   8        5.77        2.63      1.51 o
   9 -12   8        9.47        7.42      2.92 o
  -6 -11   8        1.60        1.67      3.13 o
  -5 -11   8       27.23       29.23      2.65 o
  -4 -11   8       19.88       24.25      2.14 o
  -3 -11   8       12.58       16.49      1.77 o
  -2 -11   8       48.49       45.56      2.75 o
  -1 -11   8      126.74      132.09      4.01 o
   0 -11   8       19.82       25.63      1.78 o
   1 -11   8       31.10       32.51      2.00 o
   2 -11   8       43.78       46.18      3.11 o
   3 -11   8       86.40       94.88      4.23 o
   4 -11   8        4.60        3.28      1.34 o
   5 -11   8       11.51       14.61      2.20 o
   6 -11   8       24.29       28.39      2.38 o
   7 -11   8        6.56        9.21      1.67 o
   8 -11   8        0.32       -1.52      1.52 o
   9 -11   8        0.00        0.66      1.79 o
  -7 -10   8        2.22        0.21      3.44 o
  -6 -10   8        0.21       -1.42      1.76 o
  -5 -10   8        4.82        2.47      1.37 o
  -4 -10   8        6.16        6.38      1.60 o
  -3 -10   8       37.08       31.36      2.05 o
  -2 -10   8      158.52      150.68      4.48 o
  -1 -10   8        9.54       11.63      1.10 o
   0 -10   8       80.66       81.48      2.74 o
   1 -10   8      164.27      157.47      3.96 o
   2 -10   8      240.76      227.11      7.23 o
   3 -10   8        7.94        5.43      1.15 o
   4 -10   8       12.22       13.45      1.45 o
   5 -10   8        2.80        3.50      1.15 o
   6 -10   8       36.55       41.80      2.39 o
   7 -10   8        1.98        3.32      1.36 o
   8 -10   8       14.13       17.25      2.27 o
   9 -10   8       20.37       20.70      2.49 o
  10 -10   8        5.03        3.49      3.18 o
  -7  -9   8        0.05       -0.12      1.91 o
  -6  -9   8        0.05        0.96      1.46 o
  -5  -9   8        0.43        2.79      1.24 o
  -4  -9   8       73.72       73.42      3.28 o
  -3  -9   8        0.64        1.81      0.89 o
  -2  -9   8       29.89       31.30      2.01 o
  -1  -9   8       71.65       75.22      2.10 o
   0  -9   8       28.37       24.53      1.48 o
   1  -9   8       26.40       30.00      1.66 o
   2  -9   8       12.78       15.04      1.35 o
   3  -9   8        0.00       -0.68      0.68 o
   4  -9   8        7.44        5.65      1.05 o
   5  -9   8        5.35        4.89      1.19 o
   6  -9   8        3.18        1.64      1.15 o
   7  -9   8       39.98       37.91      2.67 o
   8  -9   8       21.80       22.08      2.38 o
   9  -9   8       21.38       17.38      2.40 o
  10  -9   8        7.95        4.96      2.22 o
  -8  -8   8        1.65        0.11      2.00 o
  -7  -8   8        7.86       10.82      2.32 o
  -6  -8   8       22.29       21.35      2.09 o
  -5  -8   8      101.36       96.27      3.51 o
  -4  -8   8      158.07      161.54      4.50 o
  -3  -8   8       24.81       28.02      1.69 o
  -2  -8   8      270.65      272.37      5.15 o
  -1  -8   8        2.59        1.44      0.72 o
   0  -8   8       40.34       27.74      1.98 o
   1  -8   8      213.77      201.26      4.24 o
   2  -8   8        4.41        9.26      1.11 o
   3  -8   8      136.65      125.05      4.30 o
   4  -8   8       19.70       19.20      1.38 o
   5  -8   8       38.41       41.39      2.09 o
   6  -8   8       12.53       13.20      1.80 o
   7  -8   8        0.74        0.22      1.29 o
   8  -8   8        4.84        4.99      1.83 o
   9  -8   8        0.04        0.71      1.57 o
  10  -8   8       10.85       10.18      2.48 o
  -9  -7   8        4.87        0.36      2.97 o
  -8  -7   8        2.37        1.73      1.39 o
  -7  -7   8        0.53       -0.42      1.07 o
  -6  -7   8       59.34       56.88      2.81 o
  -5  -7   8       26.21       29.62      2.01 o
  -4  -7   8       87.18       81.11      4.52 o
  -3  -7   8      280.50      274.13      6.36 o
  -2  -7   8       18.57       14.70      1.20 o
  -1  -7   8       21.82       26.66      1.55 o
   0  -7   8      130.48      122.17      2.74 o
   1  -7   8      205.35      200.77      4.07 o
   2  -7   8       35.56       33.38      2.33 o
   3  -7   8        6.72        1.76      0.64 o
   4  -7   8      209.62      189.11      7.63 o
   5  -7   8       71.13       63.71      2.42 o
   6  -7   8       36.70       34.78      3.23 o
   7  -7   8        5.49        7.08      1.66 o
   8  -7   8       16.20       16.71      2.33 o
   9  -7   8       29.23       26.52      2.62 o
  10  -7   8        6.61        5.46      2.50 o
  -9  -6   8        1.03        0.66      1.76 o
  -8  -6   8       39.34       42.02      2.77 o
  -7  -6   8        0.47        1.25      1.09 o
  -6  -6   8        2.87        1.12      1.04 o
  -5  -6   8       90.99       98.07      3.23 o
  -4  -6   8        1.05        0.35      1.18 o
  -3  -6   8       15.76       20.48      1.33 o
  -2  -6   8      286.11      276.82      4.87 o
  -1  -6   8      307.61      302.34      5.04 o
   0  -6   8       11.42       11.97      1.31 o
   1  -6   8       17.38       15.61      1.11 o
   2  -6   8        4.69        4.22      0.80 o
   3  -6   8       15.59       14.30      1.17 o
   4  -6   8       68.27       56.51      2.34 o
   5  -6   8        3.69        0.29      0.77 o
   6  -6   8       43.12       48.01      2.68 o
   7  -6   8       83.92       81.60      4.05 o
   8  -6   8       37.51       30.60      2.57 o
   9  -6   8       50.18       58.93      3.50 o
  10  -6   8        5.10        3.05      2.26 o
 -10  -5   8        2.18        3.37      2.21 o
  -9  -5   8        3.56        4.07      1.48 o
  -8  -5   8       46.88       44.80      2.72 o
  -7  -5   8       10.07        8.14      1.43 o
  -6  -5   8      623.11      632.41     14.13 o
  -5  -5   8       52.72       48.96      2.21 o
  -4  -5   8      208.81      215.69      4.64 o
  -3  -5   8      533.64      517.23     11.44 o
  -2  -5   8       11.68       18.74      0.96 o
  -1  -5   8        4.39        2.98      0.55 o
   0  -5   8        0.03        0.70      0.58 o
   1  -5   8       31.96       31.34      1.36 o
   2  -5   8        2.17        2.57      0.67 o
   3  -5   8        0.79        2.32      0.66 o
   4  -5   8        0.05       -0.60      0.60 o
   5  -5   8        4.85        4.76      1.07 o
   6  -5   8       28.08       32.76      2.29 o
   7  -5   8       11.40       12.38      1.80 o
   8  -5   8        2.19        3.96      1.59 o
   9  -5   8        6.95       10.53      2.13 o
  10  -5   8        3.35        5.33      2.34 o
 -10  -4   8        0.24        3.68      1.90 o
  -9  -4   8        0.72        0.44      1.07 o
  -8  -4   8        1.82        1.36      1.04 o
  -7  -4   8        1.77       -0.49      0.90 o
  -6  -4   8        0.15        0.84      0.85 o
  -5  -4   8        3.14        2.58      0.96 o
  -4  -4   8      385.28      358.43     19.88 o
  -3  -4   8      197.89      196.72      3.58 o
  -2  -4   8      155.01      163.25      2.62 o
  -1  -4   8       83.93       83.48      1.75 o
   0  -4   8        2.65        3.07      0.77 o
   1  -4   8       44.75       41.30      1.19 o
   2  -4   8       16.34       19.07      0.95 o
   3  -4   8       26.70       28.80      1.25 o
   4  -4   8      112.76      112.68      3.47 o
   5  -4   8        6.21        3.34      1.17 o
   6  -4   8       28.79       24.06      3.05 o
   7  -4   8       11.18        7.27      2.02 o
   8  -4   8       38.33       41.41      2.97 o
   9  -4   8       15.72       19.77      3.16 o
  10  -4   8        2.48        3.75      3.13 o
 -11  -3   8        0.32        0.10      2.45 o
 -10  -3   8        0.20        0.26      1.05 o
  -9  -3   8        1.61        1.73      1.17 o
  -8  -3   8        1.52        0.06      0.94 o
  -7  -3   8      137.09      138.28      4.01 o
  -6  -3   8      341.11      319.32      6.23 o
  -5  -3   8      292.40      268.53      5.23 o
  -4  -3   8      139.02      149.71      3.37 o
  -3  -3   8       40.58       52.91      1.34 o
  -2  -3   8       10.93       12.80      0.78 o
  -1  -3   8      477.05      462.81      5.28 o
   0  -3   8       14.48       15.38      1.08 o
   1  -3   8        9.50       12.22      0.75 o
   2  -3   8       36.57       47.44      1.22 o
   3  -3   8      117.92      135.54      2.84 o
   4  -3   8      882.84      836.95     12.81 o
   5  -3   8      383.40      342.01      6.53 o
   6  -3   8      110.21      112.86      3.93 o
   7  -3   8        0.51        0.72      1.25 o
   8  -3   8      144.05      158.55      6.05 o
   9  -3   8       10.77        5.73      2.32 o
 -11  -2   8        0.13       -1.34      2.08 o
 -10  -2   8        9.57       12.33      1.61 o
  -9  -2   8       85.22       92.87      3.77 o
  -8  -2   8       14.81       15.55      1.57 o
  -7  -2   8      333.77      327.70      6.49 o
  -6  -2   8      228.36      230.91      4.82 o
  -5  -2   8      114.65      119.66      2.92 o
  -4  -2   8        0.90        0.09      0.38 o
  -3  -2   8      460.67      456.99      6.49 o
  -2  -2   8        9.17       10.35      0.53 o
  -1  -2   8       10.10       19.49      0.71 o
   0  -2   8      201.60      191.18      2.97 o
   1  -2   8      106.94      134.73      2.32 o
   2  -2   8      319.70      317.05      4.89 o
   3  -2   8      844.59      819.15     11.12 o
   4  -2   8       44.82       37.86      1.86 o
   5  -2   8      226.89      232.81      4.63 o
   6  -2   8        4.78        3.45      1.32 o
   7  -2   8       44.60       47.36      4.78 o
   8  -2   8        0.40       -1.38      1.50 o
   9  -2   8        0.20        4.48      2.23 o
 -11  -1   8       24.49       25.50      3.62 o
 -10  -1   8        8.90       12.03      1.51 o
  -9  -1   8        2.33        1.63      0.94 o
  -8  -1   8      188.94      180.12      4.07 o
  -7  -1   8        9.50        8.99      1.13 o
  -6  -1   8       60.60       67.06      2.59 o
  -5  -1   8       60.99       55.31      1.51 o
  -4  -1   8       17.50       12.57      1.32 o
  -3  -1   8      215.92      224.90      5.91 o
  -2  -1   8      336.07      368.48      4.77 o
  -1  -1   8      539.34      585.43      7.66 o
   0  -1   8      576.14      566.49      8.70 o
   1  -1   8       46.96       52.21      1.66 o
   2  -1   8       73.01       68.63      2.25 o
   3  -1   8      258.06      266.26      4.15 o
   4  -1   8      138.65      119.38      3.27 o
   5  -1   8       66.54       69.66      2.66 o
   6  -1   8       62.55       69.36      5.38 o
   7  -1   8       12.89       16.23      2.13 o
   8  -1   8       19.71       15.16      3.02 o
   9  -1   8        0.85        1.97      2.14 o
 -12   0   8        8.12        9.58      3.23 o
 -11   0   8        5.51        4.07      1.34 o
 -10   0   8       20.29       22.58      2.50 o
  -9   0   8       30.10       28.53      1.81 o
  -8   0   8        0.09        0.73      0.73 o
  -7   0   8        0.23        1.38      0.69 o
  -6   0   8      191.52      179.82      2.97 o
  -5   0   8      153.06      161.58      3.72 o
  -4   0   8      427.34      460.80      6.72 o
  -3   0   8       28.38       31.45      1.11 o
  -2   0   8       43.35       49.86      1.30 o
  -1   0   8        2.04        3.37      0.44 o
   0   0   8      742.96      716.01     12.63 o
   1   0   8      414.72      384.89      7.09 o
   2   0   8       27.20       29.06      1.25 o
   3   0   8       37.15       31.16      1.50 o
   4   0   8       31.28       34.90      2.34 o
   5   0   8        3.68        2.79      1.13 o
   6   0   8        8.24       10.16      1.71 o
   7   0   8       21.03       24.26      2.43 o
   8   0   8        0.01       -0.38      1.65 o
 -12   1   8        0.09       -0.57      2.24 o
 -11   1   8       22.22       23.38      2.04 o
 -10   1   8        6.31        3.58      1.19 o
  -9   1   8        2.60        3.14      0.94 o
  -8   1   8       48.58       46.75      1.94 o
  -7   1   8       13.68       14.67      1.11 o
  -6   1   8      146.69      130.08      2.15 o
  -5   1   8       63.17       52.40      1.80 o
  -4   1   8        0.36        0.31      0.41 o
  -3   1   8      228.73      272.89      3.82 o
  -2   1   8       83.46       77.75      1.95 o
  -1   1   8       21.15       26.48      1.21 o
   0   1   8       16.35       11.95      1.21 o
   1   1   8       32.24       28.28      1.73 o
   2   1   8       50.51       39.29      1.53 o
   3   1   8       30.36       26.21      1.32 o
   4   1   8       17.86       14.50      1.18 o
   5   1   8       42.51       41.23      2.50 o
   6   1   8        0.04       -0.99      1.36 o
   7   1   8        7.50       11.26      2.83 o
   8   1   8        0.69        1.66      2.18 o
 -12   2   8        0.05       -1.82      2.03 o
 -11   2   8        4.38        2.71      1.23 o
 -10   2   8        4.42        3.53      1.14 o
  -9   2   8        0.82       -0.30      0.78 o
  -8   2   8        3.02        3.05      0.84 o
  -7   2   8      174.02      177.39      3.36 o
  -6   2   8      285.41      258.54      3.63 o
  -5   2   8      213.08      228.34      3.90 o
  -4   2   8      301.42      304.10      3.67 o
  -3   2   8      237.64      252.93      4.48 o
  -2   2   8      230.03      243.78      4.98 o
  -1   2   8      215.97      232.12      6.16 o
   0   2   8      242.23      250.73      5.72 o
   1   2   8       37.12       48.26      2.32 o
   2   2   8       41.93       48.74      2.48 o
   3   2   8       17.62       22.12      1.97 o
   4   2   8       74.61       64.71      2.53 o
   5   2   8        4.64        3.11      1.20 o
   6   2   8        7.51        7.03      1.85 o
   7   2   8        3.61        0.59      1.73 o
 -12   3   8        0.03       -0.86      1.35 o
 -11   3   8        1.71        3.50      1.24 o
 -10   3   8       50.93       60.16      2.41 o
  -9   3   8       11.86       13.38      1.24 o
  -8   3   8        5.75        3.82      1.06 o
  -7   3   8       54.95       47.20      1.68 o
  -6   3   8       50.93       53.46      1.65 o
  -5   3   8       44.99       43.01      1.45 o
  -4   3   8        0.49        0.46      0.55 o
  -3   3   8      730.34      747.99     12.84 o
  -2   3   8      771.62      812.00     16.74 o
  -1   3   8      258.26      262.22     10.21 o
   0   3   8      211.22      216.14      5.33 o
   1   3   8        0.58        0.84      1.01 o
   2   3   8       60.53       56.56      3.62 o
   3   3   8        0.23        1.00      1.01 o
   4   3   8        0.27       -0.23      1.55 o
   5   3   8       38.08       42.68      2.71 o
   6   3   8       50.79       58.48      3.95 o
   7   3   8       26.34       28.98      3.52 o
 -12   4   8        4.90        3.25      1.90 o
 -11   4   8        7.50       11.21      1.72 o
 -10   4   8        0.69        0.50      1.09 o
  -9   4   8        0.71        2.07      1.03 o
  -8   4   8       73.66       66.41      4.18 o
  -7   4   8       46.53       39.31      1.97 o
  -6   4   8      290.23      269.90      6.68 o
  -5   4   8      123.82      113.69      3.01 o
  -4   4   8      309.72      331.76      8.66 o
  -3   4   8        6.68        4.34      1.43 o
  -2   4   8       23.36       29.48      3.49 o
  -1   4   8      182.49      194.09      8.86 o
   0   4   8      196.69      194.69      6.88 o
   1   4   8      107.30       93.00      4.66 o
   2   4   8        0.53        1.88      2.08 o
   3   4   8       50.77       28.65     10.65 o
   4   4   8       24.69       19.94      2.74 o
   5   4   8       42.59       51.73      3.61 o
   6   4   8        0.48        3.71      2.25 o
 -12   5   8        5.29        8.59      2.92 o
 -11   5   8        3.45        6.26      1.53 o
 -10   5   8       98.56       95.38      3.86 o
  -9   5   8       67.99       74.09      3.06 o
  -8   5   8        1.33        1.22      0.90 o
  -7   5   8        0.02        0.44      0.77 o
  -6   5   8      173.53      175.81      4.23 o
  -5   5   8      202.92      202.46     15.37 o
  -4   5   8        5.81        3.24      1.38 o
  -3   5   8        0.03       -1.35      1.35 o
  -2   5   8       20.11       16.25      3.13 o
  -1   5   8      244.45      247.84     10.89 o
   0   5   8        6.66        6.93      2.55 o
   1   5   8        8.58        7.40      2.71 o
   2   5   8        5.47        6.56      2.76 o
   3   5   8        0.01       -0.78      2.14 o
   4   5   8       21.23       28.45      3.83 o
   5   5   8        7.03       10.57      2.69 o
 -12   6   8        3.14        3.96      2.71 o
 -11   6   8        0.75        0.98      1.26 o
 -10   6   8        2.14        0.69      1.16 o
  -9   6   8        1.83        1.07      1.26 o
  -8   6   8        5.06        4.59      1.18 o
  -7   6   8       10.40       10.58      1.37 o
  -6   6   8       36.15       34.83      2.24 o
  -5   6   8       74.91       75.02      4.02 o
  -4   6   8       42.12       42.96      3.06 o
  -3   6   8       41.50       35.21      4.38 o
  -2   6   8      194.92      185.86      9.38 o
  -1   6   8       22.31       15.99      3.54 o
   0   6   8      118.43      115.95      7.71 o
   1   6   8        2.66        0.63      2.14 o
   2   6   8        5.22        4.17      2.81 o
   3   6   8       12.05       12.14      3.80 o
   4   6   8        0.01       -1.77      2.60 o
   5   6   8        0.04        2.91      2.47 o
 -11   7   8        4.12        3.31      1.60 o
 -10   7   8        3.22        2.98      1.32 o
  -9   7   8       20.43       21.13      1.98 o
  -8   7   8        3.38        1.46      1.03 o
  -7   7   8        4.25        2.98      1.23 o
  -6   7   8        0.28       -1.31      1.43 o
  -5   7   8        1.14        3.05      2.73 o
  -4   7   8        0.00        0.78      2.24 o
  -3   7   8        0.03       -1.77      1.77 o
  -2   7   8      120.63      106.11      7.45 o
  -1   7   8       23.09       24.79      4.38 o
   0   7   8      146.05      148.09      9.22 o
   1   7   8        6.25        1.72      2.55 o
   2   7   8       12.95       17.24      4.22 o
   3   7   8       12.38       14.32      4.06 o
   4   7   8        5.77        8.13      3.91 o
 -11   8   8        7.02        5.42      2.71 o
 -10   8   8        2.13       -0.14      1.23 o
  -9   8   8        3.20        5.04      1.60 o
  -8   8   8       12.35       13.41      2.02 o
  -7   8   8       28.68       27.74      3.26 o
  -6   8   8       37.22       31.55      6.33 o
  -5   8   8       52.71       62.30      6.15 o
  -4   8   8       97.61       93.71      7.29 o
  -3   8   8        2.75        3.70      2.60 o
  -2   8   8       28.47       29.69      4.74 o
  -1   8   8       43.89       44.90      5.78 o
   0   8   8        5.10        3.91      3.28 o
   1   8   8       23.66       25.32      4.90 o
   2   8   8        0.81        2.97      3.23 o
   3   8   8        0.15       -2.45      2.86 o
 -11   9   8        1.11       -0.99      2.34 o
 -10   9   8        0.09       -1.27      1.46 o
  -9   9   8        3.82        1.43      1.65 o
  -8   9   8       15.53       14.28      2.37 o
  -7   9   8        7.00        5.96      2.26 o
  -6   9   8       11.56        7.61      3.33 o
  -5   9   8      115.29      115.80      8.28 o
  -4   9   8       29.67       26.93      4.74 o
  -3   9   8        0.23        1.30      2.55 o
  -2   9   8        6.51        3.59      3.02 o
  -1   9   8        8.46       18.08      4.53 o
   0   9   8       49.48       43.39      6.20 o
   1   9   8        9.56       11.77      4.01 o
 -10  10   8        1.54       -0.10      2.40 o
  -9  10   8        7.56        6.98      2.82 o
  -8  10   8        0.01        2.15      2.24 o
  -7  10   8        0.34        1.72      3.13 o
  -6  10   8        1.97       -2.14      2.55 o
  -5  10   8       13.18        7.14      3.44 o
  -4  10   8        4.23        0.94      2.71 o
  -3  10   8        1.10       -1.93      2.40 o
  -2  10   8        1.27        0.99      3.18 o
  -1  10   8       31.65       24.53      5.57 o
  -7  11   8        7.65       11.72      4.17 o
  -6  11   8        0.55        4.06      3.18 o
  -5  11   8        4.33        2.03      3.39 o
  -4  11   8        1.44       -1.35      2.66 o
  -3  11   8       12.93       11.62      4.32 o
   1 -15   9        0.00        1.67      2.19 o
   2 -15   9        5.54        1.88      2.50 o
   3 -15   9        0.81        1.15      2.50 o
   4 -15   9        4.64        6.35      3.18 o
   5 -15   9        8.52        7.97      3.59 o
   0 -14   9        0.01        0.83      1.72 o
   1 -14   9       13.50       16.89      2.37 o
   2 -14   9        6.80       10.87      2.28 o
   3 -14   9        0.00        1.17      1.78 o
   4 -14   9       17.73       13.23      3.07 o
   5 -14   9        1.25        1.52      1.66 o
   6 -14   9        1.34        0.79      1.66 o
   7 -14   9        1.50        0.81      2.15 o
  -1 -13   9        9.11       19.01      4.64 o
   0 -13   9       13.28       14.27      1.90 o
   1 -13   9       13.68       11.30      2.03 o
   2 -13   9       67.32       77.06      4.16 o
   3 -13   9        8.28       11.68      2.24 o
   4 -13   9        1.12       -0.79      1.53 o
   5 -13   9        8.44        9.03      1.84 o
   6 -13   9        7.00        7.88      1.90 o
   7 -13   9        0.04        3.49      1.72 o
   8 -13   9        1.27        0.76      2.18 o
  -4 -12   9        0.01        1.78      1.91 o
  -3 -12   9       50.43       55.70      3.32 o
  -2 -12   9        0.50       -0.55      1.42 o
  -1 -12   9        0.72        3.14      1.55 o
   0 -12   9      119.21      123.40      3.60 o
   1 -12   9      111.24      112.07      4.05 o
   2 -12   9        3.76        3.96      1.37 o
   3 -12   9        1.48        0.81      1.23 o
   4 -12   9        3.50        3.56      1.45 o
   5 -12   9        3.18        5.10      1.42 o
   6 -12   9        6.72        6.30      1.62 o
   7 -12   9       11.60       14.30      2.14 o
   8 -12   9        3.87        4.05      1.93 o
  -6 -11   9        0.53       -2.76      2.76 o
  -5 -11   9       26.86       23.68      2.92 o
  -4 -11   9       39.51       43.31      3.00 o
  -3 -11   9       12.16       13.99      1.92 o
  -2 -11   9       46.93       49.14      2.85 o
  -1 -11   9        0.41        0.98      1.31 o
   0 -11   9        0.05        1.19      0.92 o
   1 -11   9        0.05        1.12      0.96 o
   2 -11   9        7.07       10.73      1.42 o
   3 -11   9        8.22        9.97      1.60 o
   4 -11   9       23.54       26.91      3.13 o
   5 -11   9       31.58       37.29      2.29 o
   6 -11   9        0.02       -0.72      1.15 o
   7 -11   9        8.86        6.59      1.88 o
   8 -11   9       19.01       27.21      2.70 o
   9 -11   9        2.57        3.06      2.26 o
  -6 -10   9       48.17       43.22      4.03 o
  -5 -10   9       26.51       25.45      3.34 o
  -4 -10   9       11.02        7.89      1.66 o
  -3 -10   9      103.02      105.21      3.88 o
  -2 -10   9       38.72       39.03      3.12 o
  -1 -10   9       55.28       64.09      3.36 o
   0 -10   9       28.69       25.41      2.08 o
   1 -10   9       35.29       39.07      1.99 o
   2 -10   9       23.86       23.19      1.70 o
   3 -10   9       12.77       14.76      1.80 o
   4 -10   9        3.08        2.65      1.22 o
   5 -10   9        3.05        4.36      1.22 o
   6 -10   9        8.64        8.39      1.51 o
   7 -10   9       13.63       13.39      2.01 o
   8 -10   9       22.65       30.31      2.73 o
   9 -10   9        6.36        3.51      2.19 o
  -7  -9   9        4.16        3.10      2.15 o
  -6  -9   9        8.14        6.78      1.63 o
  -5  -9   9       35.75       41.89      3.93 o
  -4  -9   9        0.64        0.98      0.94 o
  -3  -9   9        4.42        3.45      1.23 o
  -2  -9   9       44.82       39.73      2.32 o
  -1  -9   9       96.37       94.96      3.79 o
   0  -9   9       28.78       25.58      2.05 o
   1  -9   9       20.60       15.27      1.32 o
   2  -9   9        3.18        2.21      0.93 o
   3  -9   9        3.52        1.50      0.94 o
   4  -9   9       23.27       25.25      1.59 o
   5  -9   9        0.20        1.03      1.31 o
   6  -9   9       27.43       26.96      2.29 o
   7  -9   9       72.52       79.35      3.68 o
   8  -9   9        9.43        5.94      1.90 o
   9  -9   9       16.73       20.82      4.17 o
  -8  -8   9        2.83        3.08      2.12 o
  -7  -8   9        1.13        1.85      1.32 o
  -6  -8   9      174.37      175.06      5.10 o
  -5  -8   9       22.92       21.36      2.11 o
  -4  -8   9      103.22      103.52      3.14 o
  -3  -8   9       50.18       52.40      2.18 o
  -2  -8   9       20.61       15.69      1.57 o
  -1  -8   9        6.62        5.29      1.47 o
   0  -8   9       17.69       17.89      1.77 o
   1  -8   9      493.11      463.43      8.33 o
   2  -8   9      111.01      103.73      2.87 o
   3  -8   9        3.00        1.71      0.86 o
   4  -8   9        5.28        4.96      0.94 o
   5  -8   9       79.25       72.99      2.71 o
   6  -8   9       41.40       37.10      4.15 o
   7  -8   9       23.09       21.35      2.22 o
   8  -8   9        8.12        4.35      1.82 o
   9  -8   9       21.08       22.72      3.00 o
  10  -8   9        4.74        1.25      3.02 o
  -9  -7   9       21.64       11.67      3.70 o
  -8  -7   9        2.57        1.91      1.57 o
  -7  -7   9       13.49       14.48      1.86 o
  -6  -7   9        0.32        0.12      1.41 o
  -5  -7   9        0.81        1.05      1.00 o
  -4  -7   9      137.86      131.59      4.48 o
  -3  -7   9       63.56       58.99      2.18 o
  -2  -7   9        8.00        8.70      1.22 o
  -1  -7   9       12.06       12.55      2.74 o
   0  -7   9       30.92       37.68      2.74 o
   1  -7   9      160.25      163.19      3.46 o
   2  -7   9        1.63        0.73      0.79 o
   3  -7   9        1.27        1.75      0.77 o
   4  -7   9      102.89       90.67      2.80 o
   5  -7   9       37.00       33.06      2.21 o
   6  -7   9        0.60        0.65      1.41 o
   7  -7   9        3.22        0.58      1.44 o
   8  -7   9       22.71       26.33      2.63 o
   9  -7   9        3.06       -0.01      1.90 o
  10  -7   9        7.04        7.61      3.70 o
  -9  -6   9        0.60        0.94      1.79 o
  -8  -6   9        4.36        5.29      1.49 o
  -7  -6   9       30.37       30.02      2.26 o
  -6  -6   9       26.97       31.08      2.33 o
  -5  -6   9      330.98      327.08      7.36 o
  -4  -6   9       41.93       38.54      3.61 o
  -3  -6   9       51.41       47.81      2.04 o
  -2  -6   9      256.37      261.20      5.69 o
  -1  -6   9      809.37      785.13     14.23 o
   0  -6   9       30.96       31.40      1.89 o
   1  -6   9        9.62        8.76      0.95 o
   2  -6   9      251.74      227.15      4.41 o
   3  -6   9      398.38      382.15      5.97 o
   4  -6   9      407.79      366.30     11.58 o
   5  -6   9       37.55       34.96      2.02 o
   6  -6   9        5.37        6.46      1.48 o
   7  -6   9        0.24       -1.23      1.23 o
   8  -6   9      145.37      179.48      5.75 o
   9  -6   9        5.26        5.68      2.28 o
 -10  -5   9        6.37        6.75      2.73 o
  -9  -5   9       13.81       13.66      1.90 o
  -8  -5   9        7.22        8.90      1.57 o
  -7  -5   9      122.19      120.41      3.86 o
  -6  -5   9       75.38       76.03      2.88 o
  -5  -5   9        3.84        0.89      1.57 o
  -4  -5   9       14.23       12.25      1.24 o
  -3  -5   9       68.18       75.40      3.20 o
  -2  -5   9        0.13        0.05      0.51 o
  -1  -5   9        9.35        9.11      1.15 o
   0  -5   9       57.53       55.29      2.25 o
   1  -5   9      125.81      132.28      3.67 o
   2  -5   9       58.14       71.47      2.06 o
   3  -5   9      258.22      268.73      5.17 o
   4  -5   9       28.85       25.48      1.65 o
   5  -5   9       35.22       29.02      2.01 o
   6  -5   9       81.36       81.86      3.43 o
   7  -5   9       52.15       55.03      3.69 o
   8  -5   9        3.32        2.84      1.68 o
   9  -5   9        0.61        4.74      2.21 o
 -10  -4   9        2.99        0.52      1.76 o
  -9  -4   9        0.35        0.94      1.11 o
  -8  -4   9       40.90       42.40      2.50 o
  -7  -4   9        2.24        4.02      1.19 o
  -6  -4   9        2.81        3.75      1.02 o
  -5  -4   9      249.55      247.11      7.05 o
  -4  -4   9      281.78      277.45      5.31 o
  -3  -4   9      138.32      139.51      2.92 o
  -2  -4   9       20.21       19.27      1.23 o
  -1  -4   9        8.77        7.66      1.01 o
   0  -4   9       93.93       89.55      5.07 o
   1  -4   9        0.22        1.33      0.70 o
   2  -4   9        5.54        5.00      0.87 o
   3  -4   9       60.62       63.51      2.71 o
   4  -4   9      239.88      213.53      4.64 o
   5  -4   9       31.77       28.95      1.88 o
   6  -4   9        0.10       -0.97      1.13 o
   7  -4   9        0.41        2.84      1.49 o
   8  -4   9        3.55        4.85      1.93 o
   9  -4   9        0.67        3.16      2.42 o
 -11  -3   9        0.11       -2.08      2.08 o
 -10  -3   9       16.26       15.88      1.82 o
  -9  -3   9        0.71        0.55      1.05 o
  -8  -3   9       30.20       31.45      2.83 o
  -7  -3   9        0.36       -0.26      0.82 o
  -6  -3   9       98.66       94.32      3.86 o
  -5  -3   9      250.36      254.74      5.30 o
  -4  -3   9      717.56      712.52     10.93 o
  -3  -3   9       56.77       61.62      1.63 o
  -2  -3   9      212.09      212.52      3.01 o
  -1  -3   9        0.20       -0.27      0.53 o
   0  -3   9      263.55      238.25      4.25 o
   1  -3   9      210.13      197.93      4.89 o
   2  -3   9       48.09       52.25      1.97 o
   3  -3   9       42.14       43.02      3.11 o
   4  -3   9       51.75       63.89      2.42 o
   5  -3   9        3.62        2.80      1.08 o
   6  -3   9        0.03       -1.08      1.16 o
   7  -3   9        6.61        7.80      1.82 o
   8  -3   9        1.42       -0.48      1.61 o
   9  -3   9        5.45        4.86      2.37 o
 -11  -2   9        0.00        0.57      1.71 o
 -10  -2   9        8.57       13.15      1.64 o
  -9  -2   9        0.02        0.57      0.94 o
  -8  -2   9       13.93       13.36      1.59 o
  -7  -2   9        0.07        0.00      0.77 o
  -6  -2   9       40.16       32.46      1.66 o
  -5  -2   9      100.16       87.94      4.08 o
  -4  -2   9       19.50       19.81      1.11 o
  -3  -2   9        7.39       11.54      1.12 o
  -2  -2   9        0.65        0.74      0.36 o
  -1  -2   9      261.80      298.20      4.90 o
   0  -2   9      399.53      385.76      6.87 o
   1  -2   9       26.89       27.17      1.86 o
   2  -2   9      264.69      253.87      4.71 o
   3  -2   9      494.13      477.98      9.73 o
   4  -2   9        6.80       11.79      1.31 o
   5  -2   9       30.32       23.49      2.21 o
   6  -2   9        3.13        0.89      1.25 o
   7  -2   9        0.01       -0.02      1.41 o
   8  -2   9        3.06        4.50      1.89 o
   9  -2   9        2.27        6.77      3.23 o
 -11  -1   9       17.82       14.00      2.51 o
 -10  -1   9        3.38        4.36      1.22 o
  -9  -1   9        3.44        2.71      0.97 o
  -8  -1   9       48.53       43.74      1.98 o
  -7  -1   9      266.14      255.30      9.01 o
  -6  -1   9      181.47      165.72      3.63 o
  -5  -1   9       85.27       91.46      3.18 o
  -4  -1   9      102.52       79.60      2.65 o
  -3  -1   9      215.19      215.51      3.24 o
  -2  -1   9      123.85      140.16      2.52 o
  -1  -1   9      400.52      436.16      5.92 o
   0  -1   9       40.34       47.41      1.64 o
   1  -1   9        2.40        3.23      0.98 o
   2  -1   9       90.07       87.73      2.38 o
   3  -1   9      158.97      151.58      3.68 o
   4  -1   9       75.65       63.94      2.46 o
   5  -1   9        2.95       -0.27      1.10 o
   6  -1   9       20.69       16.46      2.01 o
   7  -1   9        0.01       -0.15      1.45 o
   8  -1   9        0.79        1.68      2.16 o
 -11   0   9        3.84        4.50      1.36 o
 -10   0   9       81.37       87.64      3.12 o
  -9   0   9       24.15       30.10      2.22 o
  -8   0   9        3.81        4.83      0.92 o
  -7   0   9        7.98        6.70      1.54 o
  -6   0   9        0.03       -0.57      0.69 o
  -5   0   9       86.32       68.05      2.39 o
  -4   0   9       98.27      103.87      2.77 o
  -3   0   9     1259.97     1351.89     14.29 o
  -2   0   9      727.81      786.17     10.14 o
  -1   0   9      742.25      798.42     16.64 o
   0   0   9      841.99      842.98     14.77 o
   1   0   9       11.36       11.23      1.24 o
   2   0   9        1.49        0.76      0.68 o
   3   0   9       82.95       70.39      2.47 o
   4   0   9        3.68        1.09      0.93 o
   5   0   9       45.94       47.82      3.19 o
   6   0   9        4.24        1.18      1.39 o
   7   0   9        1.02        0.64      1.60 o
   8   0   9        2.18        4.76      2.39 o
 -12   1   9        1.75        0.73      2.24 o
 -11   1   9        2.30        1.58      1.11 o
 -10   1   9        1.83        1.79      1.07 o
  -9   1   9        0.12       -0.72      0.77 o
  -8   1   9        1.48        1.22      0.87 o
  -7   1   9       35.34       39.44      2.10 o
  -6   1   9       77.89       65.04      2.17 o
  -5   1   9      116.70      108.84      2.68 o
  -4   1   9      273.00      295.93      4.44 o
  -3   1   9      186.96      198.37      3.36 o
  -2   1   9        4.22        5.75      0.90 o
  -1   1   9      317.92      324.86     11.07 o
   0   1   9      809.22      786.85     14.16 o
   1   1   9      241.64      220.64      5.36 o
   2   1   9        3.72        1.54      0.86 o
   3   1   9       33.57       32.94      2.11 o
   4   1   9       21.04       15.92      2.07 o
   5   1   9       34.54       36.31      2.70 o
   6   1   9        5.91        6.83      1.80 o
   7   1   9       19.56       29.55      2.80 o
 -12   2   9        2.92        1.72      2.19 o
 -11   2   9        5.48        6.87      1.47 o
 -10   2   9       66.68       70.53      2.78 o
  -9   2   9       36.06       38.99      2.67 o
  -8   2   9        4.97        5.41      0.86 o
  -7   2   9        0.56        2.18      0.69 o
  -6   2   9       18.54       19.10      0.85 o
  -5   2   9       65.81       63.01      2.45 o
  -4   2   9        4.56        2.06      0.57 o
  -3   2   9       27.24       18.71      1.39 o
  -2   2   9      143.26      149.35      4.74 o
  -1   2   9      320.71      329.99      8.29 o
   0   2   9       34.57       35.43      2.09 o
   1   2   9      376.94      347.92      7.69 o
   2   2   9        4.05        0.77      0.94 o
   3   2   9       50.20       54.32      3.38 o
   4   2   9        9.20        8.15      1.77 o
   5   2   9        1.66        2.82      1.74 o
   6   2   9        4.41        5.75      2.17 o
   7   2   9        0.08        0.82      3.52 o
 -12   3   9        0.28        5.05      2.55 o
 -11   3   9        9.64        9.28      1.54 o
 -10   3   9        7.59        5.27      1.20 o
  -9   3   9       20.86       23.83      1.68 o
  -8   3   9        3.75        2.27      0.85 o
  -7   3   9      234.58      234.28      5.31 o
  -6   3   9      236.74      258.10      5.23 o
  -5   3   9      126.52      126.59      3.10 o
  -4   3   9        0.02       -0.41      0.93 o
  -3   3   9      235.47      227.27      9.64 o
  -2   3   9      333.61      310.40     11.67 o
  -1   3   9       27.19       33.18      3.65 o
   0   3   9      201.08      198.83      6.80 o
   1   3   9        5.11        7.60      1.88 o
   2   3   9        0.03        0.63      1.77 o
   3   3   9        8.98        6.78      1.91 o
   4   3   9        0.01        1.46      1.82 o
   5   3   9        0.90        2.65      1.88 o
   6   3   9       15.29       14.38      4.35 o
 -12   4   9        1.31        2.92      2.34 o
 -11   4   9        0.00        0.24      1.17 o
 -10   4   9        0.40        0.27      1.10 o
  -9   4   9        1.79        0.74      0.98 o
  -8   4   9        0.05        0.66      0.89 o
  -7   4   9       28.82       29.81      1.74 o
  -6   4   9        9.15        9.93      1.16 o
  -5   4   9       21.82       23.88      4.43 o
  -4   4   9        1.11       -0.64      1.16 o
  -3   4   9        4.51        3.65      2.03 o
  -2   4   9      266.37      256.85     10.78 o
  -1   4   9       46.96       48.31      3.57 o
   0   4   9      486.21      466.32     12.69 o
   1   4   9       60.17       51.83      4.84 o
   2   4   9      106.13      100.69      6.72 o
   3   4   9        8.59        9.84      3.07 o
   5   4   9       35.48       45.47      5.89 o
 -12   5   9        9.02        8.39      2.92 o
 -11   5   9        0.11        0.72      1.15 o
 -10   5   9        1.96        2.45      1.23 o
  -9   5   9       59.70       53.25      2.63 o
  -8   5   9       25.94       22.70      1.97 o
  -7   5   9       24.13       27.54      1.81 o
  -6   5   9      132.88      132.60      4.11 o
  -5   5   9      134.90      146.87      5.60 o
  -4   5   9       99.67      106.58      6.88 o
  -3   5   9      136.72      135.90      7.66 o
  -2   5   9        0.61        3.33      2.34 o
  -1   5   9      287.68      292.69     12.40 o
   0   5   9       18.75       19.48      3.59 o
   1   5   9       45.64       44.17      4.95 o
   2   5   9       10.57       11.82      3.23 o
   3   5   9        0.30        1.41      2.60 o
   5   5   9        0.02        5.83      3.85 o
 -11   6   9        0.83       -1.25      1.25 o
 -10   6   9        0.58        2.06      1.26 o
  -9   6   9        1.07        0.02      0.99 o
  -8   6   9        8.19        6.15      1.27 o
  -7   6   9        1.19       -0.41      1.00 o
  -6   6   9        1.23       -0.97      1.32 o
  -5   6   9       74.22       67.51      6.15 o
  -4   6   9       28.67       32.35      4.43 o
  -3   6   9        0.44       -0.73      2.08 o
  -2   6   9       14.58       13.65      3.54 o
  -1   6   9       20.07       15.26      3.44 o
   0   6   9       88.83       90.11      6.93 o
   1   6   9       20.68       26.77      4.58 o
   2   6   9       12.84       24.64      4.69 o
   3   6   9       13.50       16.67      4.27 o
 -11   7   9        1.37       -0.34      1.75 o
 -10   7   9        7.34        8.37      1.63 o
  -9   7   9        4.45        3.44      1.29 o
  -8   7   9        6.40        7.53      1.67 o
  -7   7   9        0.02        1.92      1.69 o
  -6   7   9       28.53       24.69      4.32 o
  -5   7   9        5.30        3.65      2.60 o
  -4   7   9       56.86       56.20      5.73 o
  -3   7   9        1.77        2.50      2.34 o
  -2   7   9       20.02       14.48      3.65 o
  -1   7   9      106.61      109.91      8.02 o
   0   7   9       45.34       52.19      5.99 o
   1   7   9        3.68        8.54      3.59 o
   2   7   9        0.34        0.73      2.97 o
   3   7   9       12.80        8.70      3.85 o
 -11   8   9       11.46        6.72      2.86 o
 -10   8   9        0.02        0.08      1.50 o
  -9   8   9        2.72        4.56      1.73 o
  -8   8   9        4.86        4.00      1.46 o
  -7   8   9        2.93        0.83      2.40 o
  -6   8   9        0.12       -0.99      2.29 o
  -5   8   9        6.39        6.88      3.23 o
  -4   8   9       20.47       17.55      4.01 o
  -3   8   9       14.02        7.76      3.44 o
  -2   8   9       26.69       30.11      4.95 o
  -1   8   9        0.46       -0.05      2.66 o
   0   8   9        0.03       -0.73      2.86 o
   1   8   9        0.24       -1.61      2.76 o
   2   8   9        1.73        3.13      3.59 o
 -10   9   9        0.06        1.09      2.29 o
  -9   9   9        0.51       -1.41      1.50 o
  -8   9   9       41.56       41.83      5.99 o
  -7   9   9       29.92       20.58      4.43 o
  -6   9   9        9.46        5.05      3.39 o
  -5   9   9        8.47        5.47      3.13 o
  -4   9   9      114.58      106.16      8.44 o
  -3   9   9       18.81       21.77      4.64 o
  -2   9   9        1.07        2.29      3.23 o
  -1   9   9       16.21       20.26      5.16 o
   0   9   9        4.31        9.74      4.12 o
  -8  10   9        7.12       15.05      4.64 o
  -7  10   9       17.53       10.68      4.17 o
  -6  10   9        0.05        0.89      3.18 o
  -5  10   9        3.78        3.33      3.18 o
  -4  10   9       12.84       13.60      4.38 o
  -3  10   9       10.63        7.29      3.80 o
  -2  10   9        0.62       -2.24      2.76 o
   2 -15  10        2.28        2.86      2.40 o
   3 -15  10        2.10        1.61      2.50 o
   1 -14  10        0.55        1.81      1.51 o
   2 -14  10        2.23        5.94      1.95 o
   3 -14  10        1.89        0.16      1.73 o
   4 -14  10       26.11       24.38      3.02 o
   5 -14  10       12.28       12.59      2.19 o
   6 -14  10        1.58       -0.49      1.94 o
  -1 -13  10       18.43       23.87      4.09 o
   0 -13  10        4.24        2.41      2.02 o
   1 -13  10        0.33        0.76      1.20 o
   2 -13  10        0.31        1.34      1.69 o
   3 -13  10        0.51        1.49      1.44 o
   4 -13  10        3.10        3.64      1.61 o
   5 -13  10        0.01        0.86      1.37 o
   6 -13  10        1.98        0.33      1.37 o
   7 -13  10        3.03        4.88      2.23 o
  -4 -12  10        1.96        3.91      3.39 o
  -3 -12  10       11.82       13.55      2.15 o
  -2 -12  10       28.92       33.11      3.09 o
  -1 -12  10       24.04       25.50      2.78 o
   0 -12  10       61.00       57.84      3.57 o
   1 -12  10      114.17      116.32      3.48 o
   2 -12  10       49.00       50.78      3.09 o
   3 -12  10        0.57       -0.62      1.21 o
   4 -12  10        7.87        9.29      1.77 o
   5 -12  10        0.01        0.14      1.25 o
   6 -12  10       13.05       12.32      2.10 o
   7 -12  10       18.68       14.09      2.95 o
   8 -12  10        3.93        5.68      2.38 o
  -5 -11  10        2.81       -1.67      2.71 o
  -4 -11  10        6.00        7.14      1.83 o
  -3 -11  10        0.97        0.64      1.24 o
  -2 -11  10       56.76       59.99      3.12 o
  -1 -11  10       12.48       14.19      2.15 o
   0 -11  10        9.19        6.32      1.70 o
   1 -11  10       73.99       70.12      2.55 o
   2 -11  10        3.52        3.79      1.52 o
   3 -11  10        0.21       -0.18      1.10 o
   4 -11  10       21.66       23.20      2.13 o
   5 -11  10       72.76       77.32      3.60 o
   6 -11  10       20.39       22.23      2.34 o
   7 -11  10       31.53       32.06      2.76 o
   8 -11  10       38.31       44.44      8.02 o
  -6 -10  10        7.81       11.15      3.85 o
  -5 -10  10        4.01        4.95      1.56 o
  -4 -10  10       46.36       41.24      2.79 o
  -3 -10  10       25.53       34.17      2.50 o
  -2 -10  10       38.39       41.90      3.70 o
  -1 -10  10       35.12       41.48      2.87 o
   0 -10  10        7.54       10.38      1.78 o
   1 -10  10        0.78        1.07      0.82 o
   2 -10  10        8.16       10.31      1.61 o
   3 -10  10        0.81        0.74      0.94 o
   4 -10  10        3.58        1.82      1.18 o
   5 -10  10        0.81        0.67      1.29 o
   6 -10  10        1.56        2.01      1.52 o
   7 -10  10        1.17        1.78      2.56 o
   8 -10  10        0.21        2.34      2.86 o
   9 -10  10        6.52        4.83      2.47 o
  -7  -9  10        2.53        4.90      3.13 o
  -6  -9  10        0.18        3.68      1.72 o
  -5  -9  10      136.07      126.65      4.41 o
  -4  -9  10       22.10       17.09      1.97 o
  -3  -9  10       42.33       41.70      2.53 o
  -2  -9  10       56.92       59.74      4.26 o
  -1  -9  10      175.63      175.55      6.33 o
   0  -9  10       28.58       33.20      2.41 o
   1  -9  10       12.70       12.96      1.28 o
   2  -9  10       48.11       50.59      2.09 o
   3  -9  10      101.09      102.93      4.77 o
   4  -9  10      104.69       88.84      4.17 o
   5  -9  10       10.21       15.80      2.08 o
   6  -9  10        1.51        3.47      1.53 o
   7  -9  10        4.22        4.65      1.76 o
   8  -9  10       61.90       67.72      3.81 o
   9  -9  10        0.02       -1.48      2.06 o
  -8  -8  10        0.21        1.21      1.91 o
  -7  -8  10       14.31       14.76      2.00 o
  -6  -8  10       34.54       32.64      3.39 o
  -5  -8  10        0.03        1.10      1.00 o
  -4  -8  10       16.03       14.11      2.55 o
  -3  -8  10        1.71        0.76      0.97 o
  -2  -8  10       23.76       20.15      1.83 o
  -1  -8  10        3.44        3.31      1.15 o
   0  -8  10        4.52        2.60      1.34 o
   1  -8  10       14.05        8.93      1.49 o
   2  -8  10      168.81      172.93      4.47 o
   3  -8  10       78.86       85.64      2.83 o
   4  -8  10        3.93        5.23      1.35 o
   5  -8  10        0.04        0.62      1.16 o
   6  -8  10       67.96       64.97      3.24 o
   7  -8  10       36.02       45.27      4.26 o
   8  -8  10        2.81        3.79      1.84 o
   9  -8  10        2.70       10.29      2.59 o
  -9  -7  10        1.57        4.27      2.81 o
  -8  -7  10       21.43       19.45      2.91 o
  -7  -7  10        0.03        0.53      1.16 o
  -6  -7  10        3.56        4.04      1.90 o
  -5  -7  10       93.94       95.06      3.35 o
  -4  -7  10      120.14      123.97      3.83 o
  -3  -7  10       61.01       59.58      2.61 o
  -2  -7  10        1.55        1.03      0.87 o
  -1  -7  10      299.89      280.23      6.67 o
   0  -7  10       41.46       36.55      2.24 o
   1  -7  10        7.15        6.61      1.25 o
   2  -7  10       23.71       15.89      1.17 o
   3  -7  10        2.06        1.15      0.98 o
   4  -7  10      163.57      168.30      4.81 o
   5  -7  10       13.03        7.22      1.52 o
   6  -7  10        4.14        4.90      1.56 o
   7  -7  10       14.31       18.78      2.68 o
   8  -7  10        0.08       -0.97      1.65 o
   9  -7  10        1.78       -0.96      2.06 o
  -9  -6  10        1.78        1.83      1.85 o
  -8  -6  10        5.88        6.03      1.49 o
  -7  -6  10        0.73        0.31      1.06 o
  -6  -6  10       43.53       45.92      2.46 o
  -5  -6  10      182.94      189.40      7.05 o
  -4  -6  10      156.28      148.64      3.53 o
  -3  -6  10        3.17        2.18      1.51 o
  -2  -6  10      365.68      355.85      6.85 o
  -1  -6  10      303.25      285.96      6.57 o
   0  -6  10      381.81      348.21      7.50 o
   1  -6  10      119.33      113.85      3.97 o
   2  -6  10       95.15       85.45      2.31 o
   3  -6  10      301.27      270.13      6.11 o
   4  -6  10       61.79       65.13      2.89 o
   5  -6  10       44.13       45.17      2.85 o
   6  -6  10        3.69        4.36      1.50 o
   7  -6  10        1.07        1.61      1.53 o
   8  -6  10        3.46        4.50      1.82 o
   9  -6  10        0.10       -1.12      1.96 o
 -10  -5  10        0.09       -1.46      2.34 o
  -9  -5  10        1.95        3.32      1.61 o
  -8  -5  10        1.33        1.52      1.20 o
  -7  -5  10        4.27        5.50      1.25 o
  -6  -5  10        6.81        7.35      1.27 o
  -5  -5  10        3.64        3.43      1.41 o
  -4  -5  10      133.29      142.57      3.30 o
  -3  -5  10       12.60       13.85      1.33 o
  -2  -5  10        0.15       -0.42      0.68 o
  -1  -5  10       45.87       53.12      2.38 o
   0  -5  10      639.54      616.42     16.54 o
   1  -5  10       23.46       18.93      1.53 o
   2  -5  10      126.32      126.69      3.72 o
   3  -5  10       68.14       72.86      2.91 o
   4  -5  10       22.09       17.08      1.72 o
   5  -5  10       12.20        7.48      1.32 o
   6  -5  10        8.14        9.51      1.74 o
   7  -5  10        0.40       -0.41      1.40 o
   8  -5  10       16.87       17.36      2.32 o
   9  -5  10        4.75        2.51      2.21 o
 -10  -4  10        1.03        1.17      1.72 o
  -9  -4  10       12.91       13.00      1.77 o
  -8  -4  10       32.09       32.59      2.23 o
  -7  -4  10       34.41       33.99      2.06 o
  -6  -4  10       14.29       13.44      1.40 o
  -5  -4  10        7.69        6.39      1.49 o
  -4  -4  10      144.13      138.03      3.42 o
  -3  -4  10      194.92      200.94      4.50 o
  -2  -4  10       93.74       91.40      2.74 o
  -1  -4  10      277.45      273.70      5.97 o
   0  -4  10      103.71      116.76      3.50 o
   1  -4  10       81.82       74.27      3.66 o
   2  -4  10       35.62       33.17      1.52 o
   3  -4  10       17.86       18.53      1.51 o
   4  -4  10      210.44      189.69      5.10 o
   5  -4  10       10.51        5.03      1.21 o
   6  -4  10        0.34       -1.13      1.13 o
   7  -4  10        0.97       -0.51      1.49 o
   8  -4  10        2.53        7.48      2.02 o
   9  -4  10        7.73        6.20      3.75 o
 -10  -3  10       19.92       17.00      1.99 o
  -9  -3  10        5.90        2.96      1.48 o
  -8  -3  10       54.26       56.30      2.67 o
  -7  -3  10       12.38       10.68      1.32 o
  -6  -3  10       16.15       17.26      1.40 o
  -5  -3  10       49.19       43.65      2.07 o
  -4  -3  10      128.53      126.72      2.78 o
  -3  -3  10      235.05      246.38      4.70 o
  -2  -3  10      220.33      222.39      4.97 o
  -1  -3  10      257.48      260.52      5.55 o
   0  -3  10      246.66      233.12      8.62 o
   1  -3  10       14.86       14.39      1.93 o
   2  -3  10       19.41       17.19      1.09 o
   3  -3  10       83.64       70.64      2.65 o
   4  -3  10       41.86       36.17      3.10 o
   5  -3  10        3.99        1.85      1.09 o
   6  -3  10        1.57        2.27      1.77 o
   7  -3  10        4.66        1.79      1.62 o
   8  -3  10        9.21        8.20      2.36 o
 -11  -2  10        8.70        4.83      2.01 o
 -10  -2  10        9.61        9.45      1.47 o
  -9  -2  10        0.30       -0.73      0.90 o
  -8  -2  10        0.46        0.29      0.89 o
  -7  -2  10       69.67       73.51      3.30 o
  -6  -2  10        4.86        4.57      0.84 o
  -5  -2  10        4.74        2.89      0.85 o
  -4  -2  10        1.46        0.05      0.48 o
  -3  -2  10      126.25      130.94      2.15 o
  -2  -2  10       16.60       19.41      1.07 o
  -1  -2  10      233.67      243.64      6.70 o
   0  -2  10      728.49      689.41     12.74 o
   1  -2  10      479.73      413.81     10.61 o
   2  -2  10        4.43        7.11      1.38 o
   3  -2  10       65.68       65.89      2.60 o
   4  -2  10      201.39      199.03      5.89 o
   5  -2  10       34.21       34.58      2.82 o
   6  -2  10        6.32        3.28      1.49 o
   7  -2  10       44.13       40.73      3.50 o
   8  -2  10        2.71        7.30      2.42 o
 -11  -1  10       17.85       21.03      2.79 o
 -10  -1  10       58.42       59.70      2.73 o
  -9  -1  10       13.40       15.05      1.51 o
  -8  -1  10       10.41        7.65      1.07 o
  -7  -1  10       43.04       36.85      1.83 o
  -6  -1  10       59.66       53.19      1.77 o
  -5  -1  10       51.85       44.17      2.60 o
  -4  -1  10      162.81      151.26      3.16 o
  -3  -1  10        0.05        3.27      0.67 o
  -2  -1  10        0.77        0.51      0.50 o
  -1  -1  10      298.81      287.42      7.56 o
   0  -1  10      331.33      326.46      7.03 o
   1  -1  10     1420.05     1340.60     23.41 o
   2  -1  10       34.79       37.65      4.51 o
   3  -1  10       41.08       36.50      2.64 o
   4  -1  10       13.75       11.55      1.67 o
   5  -1  10       17.71       23.18      2.51 o
   6  -1  10        0.05        1.51      1.99 o
   7  -1  10       10.38       12.55      2.16 o
   8  -1  10        9.38        7.16      3.44 o
 -11   0  10       17.67       15.80      3.52 o
 -10   0  10       15.01       18.48      1.73 o
  -9   0  10       42.48       42.02      2.06 o
  -8   0  10        5.15        3.44      1.09 o
  -7   0  10      111.93      112.74      2.69 o
  -6   0  10       45.36       47.47      2.21 o
  -5   0  10       39.04       37.72      1.50 o
  -4   0  10        0.24        0.02      0.54 o
  -3   0  10      689.81      686.33      8.61 o
  -2   0  10      109.78      113.35      4.01 o
  -1   0  10       47.21       55.19      2.74 o
   0   0  10      162.50      140.89      5.02 o
   1   0  10      218.47      220.19     11.01 o
   2   0  10        2.20        3.05      1.21 o
   3   0  10        6.08        7.51      1.41 o
   4   0  10        1.17        0.19      1.07 o
   5   0  10       27.79       36.79      2.99 o
   6   0  10        3.76        3.02      1.67 o
   7   0  10        2.96        4.65      1.96 o
 -11   1  10        5.65        5.85      1.38 o
 -10   1  10        4.41        4.53      1.19 o
  -9   1  10        0.49        0.94      0.86 o
  -8   1  10       11.21       11.29      1.07 o
  -7   1  10        0.21       -0.02      0.74 o
  -6   1  10        0.99        2.38      0.80 o
  -5   1  10       35.03       34.44      1.58 o
  -4   1  10        0.29       -0.15      0.43 o
  -3   1  10      365.21      355.69      8.95 o
  -2   1  10      678.11      730.43     15.80 o
  -1   1  10        9.55       10.09      3.10 o
   0   1  10      399.89      403.58      8.46 o
   1   1  10        1.10        1.84      1.12 o
   2   1  10       95.48       92.49      3.67 o
   3   1  10        0.07       -1.50      2.34 o
   4   1  10        9.65        9.35      1.60 o
   5   1  10        2.85        2.67      1.74 o
   6   1  10        6.36        9.58      2.28 o
   7   1  10        2.03        0.52      2.04 o
 -12   2  10        5.75        3.28      2.45 o
 -11   2  10        3.98        5.68      1.33 o
 -10   2  10        7.80        6.10      1.53 o
  -9   2  10        0.00        0.17      0.81 o
  -8   2  10        0.01       -0.56      0.61 o
  -7   2  10       23.35       24.79      1.23 o
  -6   2  10      100.78      105.93      2.32 o
  -5   2  10       69.36       66.31      1.62 o
  -4   2  10       66.00       60.23      2.46 o
  -3   2  10      255.20      251.49     10.00 o
  -2   2  10        8.98        8.96      2.34 o
  -1   2  10      716.08      740.14     22.66 o
   0   2  10       70.12       64.94      3.61 o
   1   2  10        4.30        2.91      2.55 o
   2   2  10       27.53       21.97      3.96 o
   3   2  10        1.06        3.85      2.76 o
   5   2  10       31.09       35.26      3.75 o
   6   2  10       18.10       21.41      2.91 o
 -12   3  10        1.19        0.73      2.29 o
 -11   3  10        0.05       -0.65      1.05 o
 -10   3  10       12.33       14.87      1.54 o
  -9   3  10        0.05       -0.13      0.85 o
  -8   3  10        5.80        7.44      1.07 o
  -7   3  10        2.65        3.12      0.86 o
  -6   3  10       16.54       20.71      1.36 o
  -5   3  10      168.68      150.61      5.46 o
  -4   3  10        6.77       15.31      2.97 o
  -3   3  10        3.89        0.83      1.82 o
  -2   3  10       79.40       66.21      4.95 o
  -1   3  10        0.02        2.20      1.43 o
   0   3  10      111.45      118.87      8.44 o
   1   3  10        0.98        1.82      1.82 o
   2   3  10        1.92       -2.03      2.03 o
   3   3  10        1.10       -1.51      2.55 o
   6   3  10        7.33       10.57      4.53 o
 -12   4  10        1.65        0.05      2.24 o
 -11   4  10        1.62        1.83      1.28 o
 -10   4  10       39.19       36.94      3.08 o
  -9   4  10       19.04       19.32      1.77 o
  -8   4  10      153.76      163.94      4.36 o
  -7   4  10        0.12        0.13      0.81 o
  -6   4  10       26.89       29.69      1.74 o
  -5   4  10        4.77        6.30      2.55 o
  -4   4  10      115.68      116.11      6.98 o
  -3   4  10        6.48        5.52      2.55 o
  -2   4  10      134.31      132.52      7.40 o
  -1   4  10      143.98      140.23      7.61 o
   0   4  10      106.78      121.73      7.34 o
   1   4  10        2.35        1.41      2.19 o
 -11   5  10        0.19        0.63      1.42 o
 -10   5  10        0.02        0.04      1.12 o
  -9   5  10        3.53        2.24      1.13 o
  -8   5  10        1.71        4.22      1.18 o
  -7   5  10        0.37       -0.51      0.82 o
  -6   5  10        0.01       -0.71      1.34 o
  -5   5  10        5.70        2.50      2.29 o
  -4   5  10       18.58       19.59      3.59 o
  -3   5  10        0.21       -0.99      1.72 o
  -2   5  10      153.41      152.67      8.39 o
  -1   5  10        7.81        4.74      2.66 o
   0   5  10       18.72       15.26      3.59 o
   1   5  10        7.95        9.01      3.13 o
   2   5  10       12.38       10.00      3.28 o
 -11   6  10        6.65        4.76      1.70 o
 -10   6  10        0.02        0.12      1.14 o
  -9   6  10        2.07       -0.46      1.17 o
  -8   6  10       91.81      105.08      4.07 o
  -7   6  10       46.52       53.76      6.33 o
  -6   6  10        1.30       -1.82      1.82 o
  -5   6  10        6.99        3.91      2.55 o
  -4   6  10       88.35       92.67      6.98 o
  -3   6  10        0.44       -1.56      2.14 o
  -2   6  10        6.44        6.82      2.92 o
  -1   6  10       22.20       17.55      3.80 o
   0   6  10        5.21        3.91      2.92 o
   1   6  10        2.43        9.27      3.49 o
   2   6  10        0.28        1.93      2.97 o
 -11   7  10        1.66        1.30      2.14 o
 -10   7  10        0.20       -0.74      1.14 o
  -9   7  10       23.44       28.95      4.89 o
  -8   7  10       11.93       11.81      1.88 o
  -7   7  10       19.65       14.22      4.12 o
  -6   7  10        5.34        2.86      2.71 o
  -5   7  10      111.25      112.04      7.92 o
  -4   7  10       92.66      104.28      7.55 o
  -3   7  10        9.13        9.27      3.33 o
  -2   7  10        2.31        1.82      2.71 o
  -1   7  10       32.94       34.01      5.16 o
   0   7  10       12.17        9.90      3.80 o
   1   7  10       16.53       14.32      4.32 o
   2   7  10        2.82        5.10      3.44 o
 -10   8  10        2.32        3.33      2.34 o
  -9   8  10       12.82       15.51      2.63 o
  -8   8  10        0.39        2.19      3.13 o
  -7   8  10        2.83        4.12      3.28 o
  -6   8  10        5.44        7.14      3.44 o
  -5   8  10        2.83        2.03      2.55 o
  -4   8  10        0.07        3.96      3.07 o
  -3   8  10        2.06        1.20      3.02 o
  -2   8  10        5.01       10.78      4.01 o
  -1   8  10       17.79       15.63      4.43 o
   0   8  10        8.76        6.46      3.59 o
   1   8  10       14.87       15.94      4.84 o
  -8   9  10        0.45        0.00      2.66 o
  -7   9  10        0.83       -0.36      3.07 o
  -6   9  10        4.90       10.31      4.12 o
  -5   9  10       14.04        4.95      3.59 o
  -4   9  10       15.79       15.16      4.32 o
  -3   9  10       23.40       24.53      5.26 o
  -2   9  10        0.80       -0.31      3.18 o
  -1   9  10        0.40       -0.73      3.28 o
  -6  10  10       21.11       18.08      4.74 o
  -5  10  10        0.41       -2.86      2.86 o
  -4  10  10        0.33       -0.78      2.92 o
   2 -14  11        1.14        3.75      1.50 o
   3 -14  11        2.68        9.80      2.08 o
   4 -14  11       16.39       15.40      2.50 o
   5 -14  11       28.48       30.26      2.74 o
   6 -14  11        8.73       11.93      4.27 o
  -3 -13  11        0.12       -2.76      2.76 o
  -2 -13  11        0.21        1.20      2.41 o
  -1 -13  11       15.90       19.63      2.73 o
   0 -13  11        0.20        5.26      2.34 o
   1 -13  11       12.81       10.39      2.57 o
   2 -13  11       14.12       15.64      1.71 o
   3 -13  11        1.28        0.91      1.36 o
   4 -13  11        5.43        6.06      1.65 o
   5 -13  11        0.21        1.88      1.93 o
   6 -13  11        0.00       -1.51      1.89 o
   7 -13  11        0.49        3.59      3.70 o
  -4 -12  11        0.38       -0.57      2.97 o
  -3 -12  11       20.92       21.39      2.88 o
  -2 -12  11       20.28       20.11      2.67 o
  -1 -12  11       12.97       10.83      2.13 o
   0 -12  11        3.95        6.32      1.90 o
   1 -12  11       26.46       27.26      2.75 o
   2 -12  11       37.68       36.81      2.75 o
   3 -12  11       16.78       15.37      1.85 o
   4 -12  11       12.52       14.19      2.80 o
   5 -12  11        0.05       -1.55      1.55 o
   6 -12  11        0.00       -1.36      1.73 o
   7 -12  11        4.98        7.55      2.58 o
  -5 -11  11       13.32       16.20      4.38 o
  -4 -11  11        0.29        0.38      1.38 o
  -3 -11  11        2.04        3.71      1.79 o
  -2 -11  11       66.25       69.70      3.93 o
  -1 -11  11      104.91      117.58      4.81 o
   0 -11  11       31.80       36.57      2.89 o
   1 -11  11       40.07       33.24      3.10 o
   2 -11  11       38.86       40.66      2.06 o
   3 -11  11        5.57        5.44      1.24 o
   4 -11  11        0.37        1.52      1.31 o
   5 -11  11        0.14       -0.78      2.27 o
   6 -11  11        6.14        4.75      2.32 o
   7 -11  11       11.28        8.17      2.37 o
   8 -11  11        7.91        8.02      2.60 o
  -6 -10  11        2.07       -1.72      2.50 o
  -5 -10  11       47.48       50.42      3.25 o
  -4 -10  11       13.78       15.32      2.77 o
  -3 -10  11        3.49        2.01      1.32 o
  -2 -10  11        1.10        1.36      1.45 o
  -1 -10  11       14.91       16.34      3.27 o
   0 -10  11        0.55        1.06      1.23 o
   1 -10  11       17.43       17.15      2.09 o
   2 -10  11       23.92       21.99      1.48 o
   3 -10  11        7.07        9.86      1.35 o
   4 -10  11       38.83       39.39      2.94 o
   5 -10  11       19.58       19.87      2.56 o
   6 -10  11       71.63       79.34      4.04 o
   7 -10  11       41.95       48.45      3.25 o
   8 -10  11        1.32        3.38      2.28 o
  -7  -9  11        1.02       -1.61      2.50 o
  -6  -9  11       27.80       29.21      2.61 o
  -5  -9  11      100.16      113.03      4.21 o
  -4  -9  11       60.53       59.42      3.11 o
  -3  -9  11       18.81       18.84      1.86 o
  -2  -9  11       43.60       42.29      2.46 o
  -1  -9  11       24.60       22.31      2.18 o
   0  -9  11      111.42      101.94      3.94 o
   1  -9  11       64.96       68.00      4.98 o
   2  -9  11       16.69       16.15      1.54 o
   3  -9  11      126.21      129.89      4.63 o
   4  -9  11        2.06        1.02      1.20 o
   5  -9  11       25.60       21.30      5.44 o
   6  -9  11        0.05        0.16      1.44 o
   7  -9  11        0.27        1.69      1.73 o
   8  -9  11        1.49        0.60      2.05 o
  -8  -8  11        3.19        2.29      2.66 o
  -7  -8  11        5.75        3.12      1.96 o
  -6  -8  11        1.04        0.82      1.24 o
  -5  -8  11       16.29       19.57      2.05 o
  -4  -8  11        3.50        3.16      2.00 o
  -3  -8  11        0.66       -0.47      0.90 o
  -2  -8  11       11.94       15.76      1.66 o
  -1  -8  11       25.62       27.95      2.22 o
   0  -8  11      167.13      164.74      4.97 o
   1  -8  11        2.16        0.71      0.81 o
   2  -8  11      101.46       97.79      2.56 o
   3  -8  11       11.11       11.77      1.42 o
   4  -8  11       25.15       20.92      2.79 o
   5  -8  11       13.07       10.00      1.98 o
   6  -8  11        2.65        1.26      1.41 o
   7  -8  11        0.23        0.84      1.59 o
   8  -8  11       11.11       14.06      2.65 o
  -8  -7  11       13.27        9.40      2.33 o
  -7  -7  11       20.18       15.51      2.22 o
  -6  -7  11        6.50        8.24      1.80 o
  -5  -7  11        0.67        0.20      1.02 o
  -4  -7  11       20.31       22.11      2.32 o
  -3  -7  11       26.44       25.65      2.98 o
  -2  -7  11       16.77       18.53      1.63 o
  -1  -7  11       48.33       48.09      3.62 o
   0  -7  11        9.93        6.25      2.34 o
   1  -7  11       30.89       30.63      2.12 o
   2  -7  11      137.74      129.95      5.53 o
   3  -7  11      110.92      101.74      3.32 o
   4  -7  11      202.77      180.13      5.06 o
   5  -7  11       16.79       14.11      4.53 o
   6  -7  11        5.09        5.55      2.25 o
   7  -7  11        7.68        7.59      2.25 o
   8  -7  11        2.99        0.31      3.52 o
  -9  -6  11        5.79        3.06      2.19 o
  -8  -6  11       18.68       21.23      2.13 o
  -7  -6  11        0.36        0.70      1.07 o
  -6  -6  11        4.04        6.53      1.32 o
  -5  -6  11        0.04       -0.06      0.90 o
  -4  -6  11       61.78       58.35      4.74 o
  -3  -6  11       22.78       22.98      1.69 o
  -2  -6  11       16.53       20.02      1.78 o
  -1  -6  11      127.92      132.25      8.55 o
   0  -6  11      128.89      136.56      4.14 o
   1  -6  11      102.58       89.75      4.33 o
   2  -6  11       48.39       52.48      3.57 o
   3  -6  11        1.05        1.06      1.02 o
   4  -6  11        0.73       -0.85      1.02 o
   5  -6  11        3.38        5.41      1.64 o
   6  -6  11       17.62       14.20      2.84 o
   7  -6  11       34.82       38.34      2.86 o
   8  -6  11       13.82       14.17      2.65 o
  -9  -5  11        0.39       -0.31      1.55 o
  -8  -5  11        2.07        2.81      1.21 o
  -7  -5  11       32.06       34.74      2.69 o
  -6  -5  11        0.43       -0.24      0.85 o
  -5  -5  11        5.64        6.25      1.14 o
  -4  -5  11      326.48      317.17      6.41 o
  -3  -5  11      388.48      385.08      7.23 o
  -2  -5  11       31.86       25.58      3.46 o
  -1  -5  11       49.01       52.09      2.44 o
   0  -5  11      186.97      189.13      6.36 o
   1  -5  11      618.95      562.64     13.95 o
   2  -5  11        2.31        4.34      1.68 o
   3  -5  11       25.36       26.13      1.67 o
   4  -5  11       62.69       62.92      2.83 o
   5  -5  11        5.47        3.82      1.51 o
   6  -5  11        1.91        2.41      1.84 o
   7  -5  11       19.51       17.21      2.38 o
   8  -5  11        0.02        0.18      2.29 o
 -10  -4  11        7.03        4.98      2.06 o
  -9  -4  11        0.96        0.56      1.29 o
  -8  -4  11        0.70        0.90      1.04 o
  -7  -4  11        0.68        1.93      1.41 o
  -6  -4  11        0.14       -0.42      0.76 o
  -5  -4  11        2.17        1.25      0.75 o
  -4  -4  11       19.21       15.72      1.43 o
  -3  -4  11      108.05      101.98      3.37 o
  -2  -4  11       19.27       17.63      1.49 o
  -1  -4  11      153.77      155.09      4.70 o
   0  -4  11      367.71      350.91      9.47 o
   1  -4  11      610.43      572.67     14.05 o
   2  -4  11       18.07       21.61      3.33 o
   3  -4  11      130.78      116.45      3.42 o
   4  -4  11       34.36       36.29      2.21 o
   5  -4  11       22.88       21.23      3.43 o
   6  -4  11        1.41        1.33      3.54 o
   7  -4  11        3.57        6.66      1.81 o
   8  -4  11       31.89       36.12      5.96 o
 -10  -3  11        5.80        7.81      2.17 o
  -9  -3  11        2.59        2.91      1.24 o
  -8  -3  11        5.13        4.98      1.67 o
  -7  -3  11       58.18       59.23      2.47 o
  -6  -3  11       14.93       15.85      1.35 o
  -5  -3  11        0.58        1.00      0.65 o
  -4  -3  11       15.96       11.82      1.12 o
  -3  -3  11      564.03      526.76     10.45 o
  -2  -3  11      102.36       98.22      3.03 o
  -1  -3  11       73.89       67.36      3.25 o
   0  -3  11      771.25      717.91     16.51 o
   1  -3  11        5.51        3.67      1.56 o
   2  -3  11       47.43       52.94      6.17 o
   3  -3  11       50.58       47.28      2.11 o
   4  -3  11       24.25       19.88      1.77 o
   5  -3  11       24.21       25.29      7.92 o
   6  -3  11        0.06        0.18      1.65 o
   7  -3  11        6.47        3.34      1.79 o
   8  -3  11        2.09        3.20      2.24 o
 -11  -2  11        6.43       10.73      2.92 o
 -10  -2  11       11.16       13.09      1.67 o
  -9  -2  11       27.83       26.36      2.00 o
  -8  -2  11        0.54        1.19      0.87 o
  -7  -2  11       11.83       13.41      1.30 o
  -6  -2  11        2.87        2.24      0.75 o
  -5  -2  11        0.31        0.24      0.53 o
  -4  -2  11        1.21        0.47      0.42 o
  -3  -2  11      265.53      251.02      5.42 o
  -2  -2  11      203.81      205.86     10.24 o
  -1  -2  11        2.63        2.50      1.23 o
   0  -2  11      629.42      631.20     14.75 o
   1  -2  11       54.47       53.03      3.28 o
   2  -2  11       20.75       14.96      2.28 o
   3  -2  11        2.10        1.65      0.90 o
   4  -2  11       23.48       21.04      4.16 o
   5  -2  11        3.41        1.80      1.55 o
   6  -2  11        2.24        1.11      2.34 o
   7  -2  11        4.95        7.62      1.97 o
 -11  -1  11        1.23        1.34      1.76 o
 -10  -1  11        0.64       -0.49      1.06 o
  -9  -1  11        2.90        2.06      0.99 o
  -8  -1  11       24.42       26.91      1.58 o
  -7  -1  11        0.00       -0.21      0.63 o
  -6  -1  11       16.02       19.08      1.65 o
  -5  -1  11       42.37       38.80      1.57 o
  -4  -1  11        8.44        8.91      0.68 o
  -3  -1  11      298.78      294.31      8.41 o
  -2  -1  11        0.25        1.38      1.00 o
  -1  -1  11      781.15      745.09     24.38 o
   0  -1  11       94.94       91.71      4.06 o
   1  -1  11      505.32      480.98     12.22 o
   2  -1  11      205.87      206.54      7.06 o
   3  -1  11       14.77       18.07      1.50 o
   4  -1  11       60.59       59.31      4.26 o
   5  -1  11       71.63       79.56      5.44 o
   6  -1  11       14.86       17.27      2.55 o
   7  -1  11       12.30        6.69      5.47 o
 -11   0  11        5.43        6.66      2.06 o
 -10   0  11       27.09       26.28      2.34 o
  -9   0  11       34.67       33.00      2.75 o
  -8   0  11        0.00       -0.40      0.70 o
  -7   0  11        1.93        2.14      0.92 o
  -6   0  11        8.14        7.50      0.95 o
  -5   0  11       12.53        4.80      0.96 o
  -4   0  11       87.13       65.29      1.58 o
  -3   0  11       45.08       33.32      4.58 o
  -2   0  11       37.47       25.63      3.33 o
  -1   0  11       23.71       32.87      3.59 o
   0   0  11      174.60      167.68      8.93 o
   1   0  11       64.40       63.36      4.25 o
   2   0  11        3.16        4.82      1.78 o
   3   0  11        8.06        9.29      3.13 o
   4   0  11        1.58        0.67      1.14 o
   5   0  11        0.90        1.14      3.26 o
   6   0  11        3.23        4.35      1.99 o
   7   0  11        0.76       -1.20      3.39 o
 -11   1  11       15.52       14.16      2.06 o
 -10   1  11       20.16       20.04      1.58 o
  -9   1  11        1.30        2.43      0.90 o
  -8   1  11       68.55       69.11      2.36 o
  -7   1  11        0.75        0.45      0.78 o
  -6   1  11      105.43      110.59      2.78 o
  -5   1  11        8.97       12.47      1.57 o
  -4   1  11       88.76       90.00      3.92 o
  -3   1  11       87.90       90.18     13.36 o
  -2   1  11      522.23      549.51     12.68 o
  -1   1  11      344.63      369.28     10.16 o
   0   1  11      116.15      119.88      5.52 o
   1   1  11       75.08       70.70      3.85 o
   2   1  11       17.68       20.14      2.65 o
   3   1  11       12.26       24.22      4.27 o
   5   1  11        4.70        3.39      2.14 o
   6   1  11       24.42       23.65      3.49 o
 -11   2  11        2.32        1.98      1.46 o
 -10   2  11        0.00       -0.89      0.93 o
  -9   2  11       15.68       17.36      1.47 o
  -8   2  11       32.56       39.11      1.83 o
  -7   2  11        0.01        0.01      0.60 o
  -6   2  11        7.03       11.83      1.02 o
  -5   2  11      125.68      129.68      5.08 o
  -4   2  11      106.88      117.25      6.62 o
  -3   2  11       30.43       26.36      3.28 o
  -2   2  11       46.98       48.81      4.27 o
  -1   2  11        1.80        1.25      2.14 o
   0   2  11       18.52       23.86      3.96 o
   1   2  11       14.02       10.95      2.19 o
   2   2  11        6.68        6.98      2.92 o
   3   2  11        8.66        7.66      3.49 o
 -11   3  11        9.50       12.02      3.13 o
 -10   3  11        0.66        0.98      1.05 o
  -9   3  11        3.10        1.65      0.91 o
  -8   3  11      108.80      127.00      4.95 o
  -7   3  11       10.00       12.54      1.20 o
  -6   3  11        9.88        6.81      1.47 o
  -5   3  11        0.05       -1.04      1.61 o
  -4   3  11      112.99      106.89      6.56 o
  -3   3  11       36.70       36.98      4.12 o
  -2   3  11        1.39        1.88      2.03 o
  -1   3  11       20.60       19.99      2.59 o
   2   3  11       40.19       41.05      5.42 o
   3   3  11       11.85       16.36      4.48 o
 -11   4  11        1.18        0.09      1.37 o
 -10   4  11        2.52        5.72      1.40 o
  -9   4  11       33.56       31.91      2.06 o
  -8   4  11      119.12      119.24      3.76 o
  -7   4  11       38.82       34.10      1.95 o
  -6   4  11        7.32       12.92      3.18 o
  -5   4  11      249.37      232.68     10.99 o
  -4   4  11      156.16      161.32      8.59 o
  -3   4  11        1.14        4.22      2.34 o
  -2   4  11        2.09       -1.09      1.88 o
  -1   4  11       44.11       47.66      4.84 o
   0   4  11        0.75       -1.15      2.03 o
   2   4  11        1.22        1.35      2.81 o
 -11   5  11        0.71        1.35      2.08 o
 -10   5  11       58.30       60.88      3.00 o
  -9   5  11        8.22       11.56      1.55 o
  -8   5  11        8.93        7.25      1.33 o
  -7   5  11        0.95       -1.51      2.14 o
  -6   5  11        7.16        5.68      2.92 o
  -5   5  11        0.13        1.82      2.29 o
  -4   5  11        4.39        2.03      2.34 o
  -3   5  11        2.75        0.94      2.29 o
  -2   5  11       55.79       68.03      5.94 o
  -1   5  11       64.61       68.19      6.15 o
   0   5  11       55.68       57.40      5.83 o
   2   5  11       33.51       42.40      6.41 o
 -11   6  11       49.92       61.15      4.95 o
 -10   6  11        3.74        5.21      1.48 o
  -9   6  11       12.91       13.02      1.75 o
  -8   6  11        1.34        6.15      3.13 o
  -7   6  11        6.78        9.32      3.28 o
  -6   6  11        2.45       -0.42      2.40 o
  -5   6  11        0.46       -1.51      2.14 o
  -4   6  11        0.25        0.68      2.40 o
  -3   6  11        0.41        0.10      2.03 o
  -2   6  11       20.81       21.93      4.38 o
  -1   6  11        9.64       10.68      3.59 o
   0   6  11        1.59        2.71      2.97 o
 -10   7  11        2.44        0.71      2.16 o
  -9   7  11       17.41       18.66      3.23 o
  -8   7  11        8.95        9.17      3.96 o
  -7   7  11       11.96       24.48      5.00 o
  -6   7  11        1.72       -1.20      2.34 o
  -5   7  11        0.15        0.21      2.34 o
  -4   7  11        5.79       -1.20      2.40 o
  -3   7  11        9.41       16.30      4.27 o
  -2   7  11        0.03        2.71      3.18 o
  -1   7  11        3.04        9.90      4.06 o
   0   7  11        3.48        4.17      3.44 o
  -9   8  11        4.20        4.53      3.65 o
  -8   8  11       12.33       18.18      4.84 o
  -7   8  11       34.50       37.97      5.94 o
  -6   8  11        4.34        9.48      3.91 o
  -5   8  11        1.41        2.45      3.13 o
  -4   8  11        3.67       -2.66      2.66 o
  -3   8  11        3.58       -0.36      3.02 o
  -2   8  11        3.01        0.57      3.18 o
  -1   8  11       14.75       14.12      4.64 o
   0   8  11        3.70        3.75      3.75 o
  -7   9  11        1.47        0.47      3.02 o
  -6   9  11        0.80        0.16      3.07 o
  -5   9  11        0.47       -0.47      3.18 o
  -4   9  11        0.15        1.25      3.02 o
  -3   9  11        0.27       -1.04      3.23 o
   4 -14  12        1.44        5.21      2.34 o
  -2 -13  12        4.40       -2.08      3.02 o
  -1 -13  12        2.98        0.50      2.20 o
   0 -13  12        0.53        1.32      1.74 o
   1 -13  12       14.41       17.69      5.05 o
   2 -13  12        6.93        5.79      2.28 o
   3 -13  12        3.33        4.37      1.40 o
   4 -13  12        3.32        2.41      3.65 o
   5 -13  12       15.65       13.39      2.97 o
   6 -13  12       16.91       14.48      2.63 o
  -4 -12  12        0.61        0.42      3.13 o
  -3 -12  12        2.82        3.80      3.13 o
  -2 -12  12        2.55        1.25      1.73 o
  -1 -12  12        1.91        0.69      1.67 o
   0 -12  12        2.34        1.12      1.52 o
   1 -12  12       15.54       15.80      2.34 o
   2 -12  12        0.73        2.36      1.59 o
   3 -12  12       31.06       30.36      2.22 o
   4 -12  12        2.97        4.93      1.79 o
   5 -12  12       20.04       17.44      2.55 o
   6 -12  12        1.29        0.47      2.45 o
   7 -12  12        1.33        0.63      3.44 o
  -5 -11  12       20.18       23.60      4.90 o
  -4 -11  12        1.05        0.85      1.94 o
  -3 -11  12        0.26       -1.25      1.46 o
  -2 -11  12       23.19       25.12      2.70 o
  -1 -11  12      110.83      117.86      4.86 o
   0 -11  12      138.24      129.21      5.04 o
   1 -11  12        1.27        0.59      1.35 o
   2 -11  12       22.84       23.67      2.49 o
   3 -11  12        1.75        2.95      1.20 o
   4 -11  12       16.42       17.28      2.27 o
   5 -11  12        5.33        5.81      2.01 o
   6 -11  12        2.10        1.14      3.13 o
   7 -11  12       10.37        7.17      2.41 o
  -6 -10  12        1.10       -1.35      2.60 o
  -5 -10  12        0.17       -1.64      1.64 o
  -4 -10  12        0.78        0.07      1.23 o
  -3 -10  12       16.57       22.21      2.30 o
  -2 -10  12        1.77        0.10      1.26 o
  -1 -10  12       40.83       39.52      2.88 o
   0 -10  12        4.50        4.14      1.52 o
   1 -10  12        6.51        5.28      1.53 o
   2 -10  12      107.14      106.04      4.26 o
   3 -10  12       27.46       31.58      2.02 o
   4 -10  12       51.81       50.12      3.41 o
   5 -10  12       22.40       26.29      2.65 o
   6 -10  12       54.95       65.00      4.16 o
   7 -10  12       69.54       87.87     10.47 o
  -7  -9  12        1.19        2.71      2.71 o
  -6  -9  12        0.14        1.97      1.88 o
  -5  -9  12        6.77        7.37      1.65 o
  -4  -9  12       52.64       51.78      2.92 o
  -3  -9  12        3.00        4.22      1.32 o
  -2  -9  12        9.74        9.24      1.74 o
  -1  -9  12        4.13        7.29      1.58 o
   0  -9  12       16.22       18.82      2.12 o
   1  -9  12      106.23      105.65      4.10 o
   2  -9  12        6.64        9.67      2.32 o
   3  -9  12       11.34        8.34      1.25 o
   4  -9  12       23.35       26.11      2.08 o
   5  -9  12       16.04       23.24      2.55 o
   6  -9  12        2.17        0.39      1.73 o
   7  -9  12        3.84        4.68      2.32 o
   8  -9  12        0.29        0.99      3.65 o
  -8  -8  12        5.56        3.54      2.97 o
  -7  -8  12       17.81       20.52      4.01 o
  -6  -8  12        7.79        9.32      1.72 o
  -5  -8  12       21.46       21.65      2.14 o
  -4  -8  12       67.94       64.98      3.05 o
  -3  -8  12       24.42       22.71      3.14 o
  -2  -8  12       13.71       12.36      1.87 o
  -1  -8  12       18.82       21.07      2.05 o
   0  -8  12       51.01       57.90      3.82 o
   1  -8  12      202.06      193.08      7.58 o
   2  -8  12       13.24       11.03      2.30 o
   3  -8  12       25.63       32.42      1.84 o
   4  -8  12       16.08       16.08      1.70 o
   5  -8  12        0.37        0.97      1.46 o
   6  -8  12        2.19        3.05      1.83 o
   7  -8  12        0.01       -2.32      2.32 o
   8  -8  12        0.10        0.44      2.03 o
  -8  -7  12        0.78        6.04      2.86 o
  -7  -7  12        2.04        2.50      1.32 o
  -6  -7  12        0.63        2.13      1.23 o
  -5  -7  12        6.97        7.27      1.42 o
  -4  -7  12       15.60       18.87      1.82 o
  -3  -7  12       71.12       66.96      2.85 o
  -2  -7  12        0.52        0.35      0.98 o
  -1  -7  12       33.89       34.36      2.97 o
   0  -7  12      490.69      459.57      9.74 o
   1  -7  12      284.07      254.97      8.39 o
   2  -7  12       33.19       41.22      4.66 o
   3  -7  12      171.82      157.79      5.92 o
   4  -7  12       40.03       42.30      5.97 o
   5  -7  12        7.95        7.56      1.79 o
   6  -7  12        0.85       -0.39      1.59 o
   7  -7  12        2.32        2.72      2.42 o
   8  -7  12       13.86       16.18      2.84 o
  -9  -6  12        4.98        3.70      2.50 o
  -8  -6  12        0.02       -1.39      1.47 o
  -7  -6  12        4.44        4.18      1.56 o
  -6  -6  12        1.47        0.56      1.10 o
  -5  -6  12        4.91        3.02      1.08 o
  -4  -6  12       12.31       11.39      1.43 o
  -3  -6  12        0.00        3.52      2.46 o
  -2  -6  12       11.64       13.12      2.03 o
  -1  -6  12        4.82        6.42      1.33 o
   0  -6  12      533.44      524.66     25.03 o
   1  -6  12        9.55        8.43      3.57 o
   2  -6  12       97.21       97.72      4.92 o
   3  -6  12       18.25       18.95      2.09 o
   4  -6  12        9.22       10.80      1.45 o
   5  -6  12        3.27        3.97      2.86 o
   6  -6  12        4.48        3.93      1.95 o
   7  -6  12       21.42       19.60      2.70 o
   8  -6  12        9.29       13.25      2.74 o
  -9  -5  12        4.67        2.14      1.75 o
  -8  -5  12        0.44       -0.65      1.17 o
  -7  -5  12       34.79       33.27      2.53 o
  -6  -5  12        0.03        0.27      0.90 o
  -5  -5  12       15.27       15.66      2.12 o
  -4  -5  12       13.83       10.09      1.28 o
  -3  -5  12      296.27      280.52      8.01 o
  -2  -5  12      145.83      142.92      4.20 o
  -1  -5  12        0.77       -0.71      2.14 o
   0  -5  12      609.00      588.40     15.44 o
   1  -5  12      401.58      363.79     10.35 o
   2  -5  12       54.55       39.76      3.52 o
   3  -5  12        2.96        2.44      1.78 o
   4  -5  12        0.05       -0.70      0.96 o
   5  -5  12       39.58       39.72      2.83 o
   6  -5  12        1.18       -0.93      1.61 o
   7  -5  12        0.57        1.19      1.90 o
   8  -5  12        0.47        3.59      3.85 o
 -10  -4  12        2.76        2.48      2.27 o
  -9  -4  12        1.07        3.10      1.42 o
  -8  -4  12        9.61       12.15      1.60 o
  -7  -4  12       20.66       24.19      1.85 o
  -6  -4  12       64.63       68.61      2.70 o
  -5  -4  12       40.59       43.80      2.11 o
  -4  -4  12       20.41       19.92      1.73 o
  -3  -4  12       65.17       65.84      2.43 o
  -2  -4  12        0.28       -1.25      1.25 o
  -1  -4  12      380.90      374.67     18.23 o
   0  -4  12       19.09       21.35      2.38 o
   1  -4  12      197.76      188.82      6.64 o
   2  -4  12       37.77       41.03      7.37 o
   3  -4  12       46.17       45.26      9.74 o
   4  -4  12       70.34       70.82      2.87 o
   5  -4  12       38.99       44.26      3.18 o
   6  -4  12        4.79        4.87      2.37 o
   7  -4  12       11.56        5.42      2.60 o
 -10  -3  12        7.27        7.93      2.21 o
  -9  -3  12        2.05        2.55      1.14 o
  -8  -3  12       16.27       23.09      1.83 o
  -7  -3  12        2.26        2.08      0.92 o
  -6  -3  12        3.31        4.45      0.97 o
  -5  -3  12       13.59       13.80      1.25 o
  -4  -3  12      164.99      133.39      3.86 o
  -3  -3  12       58.08       46.71      2.17 o
  -2  -3  12       10.25       10.24      2.53 o
  -1  -3  12        7.26        6.80      1.63 o
   0  -3  12       28.68       36.30      3.85 o
   1  -3  12        0.01        0.04      1.43 o
   2  -3  12       12.15       14.03      2.68 o
   3  -3  12       32.46       35.60      3.34 o
   4  -3  12        0.50        0.93      1.01 o
   5  -3  12        0.07        0.63      1.37 o
   6  -3  12        6.61       13.38      2.32 o
   7  -3  12        4.62        2.08      2.45 o
 -10  -2  12       14.63       18.23      2.50 o
  -9  -2  12       10.50       10.87      1.39 o
  -8  -2  12       22.77       24.13      1.63 o
  -7  -2  12        0.25       -0.23      0.76 o
  -6  -2  12       73.56       65.05      2.10 o
  -5  -2  12        6.14        7.11      1.08 o
  -4  -2  12      142.53      135.01      5.74 o
  -3  -2  12      168.98      152.57     12.19 o
  -2  -2  12      113.84       99.17     14.06 o
  -1  -2  12       31.62       27.18      2.33 o
   0  -2  12        7.31        3.66      2.06 o
   1  -2  12      165.79      152.75      6.64 o
   2  -2  12        0.26       -1.19      1.46 o
   3  -2  12        1.16        2.24      2.55 o
   4  -2  12        1.57        0.05      1.01 o
   5  -2  12        1.29        4.00      1.61 o
   6  -2  12       15.57       24.06      2.77 o
   7  -2  12        9.44       11.51      3.07 o
 -11  -1  12       27.39       29.12      3.70 o
 -10  -1  12        1.15        0.08      1.11 o
  -9  -1  12       41.74       46.27      2.23 o
  -8  -1  12       51.52       53.43      2.11 o
  -7  -1  12        0.18       -0.51      0.51 o
  -6  -1  12        1.92        3.52      0.90 o
  -5  -1  12       56.94       64.68      2.24 o
  -4  -1  12       74.44       69.53      3.49 o
  -3  -1  12      147.04      146.71      7.71 o
  -2  -1  12      128.67      128.93      4.59 o
  -1  -1  12       16.15       15.13      3.28 o
   0  -1  12        2.72        2.48      1.47 o
   1  -1  12        1.12        2.77      1.48 o
   2  -1  12       38.22       37.69      4.48 o
   3  -1  12        4.16        5.39      2.21 o
   4  -1  12       22.07       23.47      4.82 o
   5  -1  12       44.20       39.39      2.92 o
   6  -1  12        0.70        3.15      1.92 o
 -11   0  12        9.58       10.60      2.26 o
 -10   0  12        0.51        1.12      1.01 o
  -9   0  12        3.82        3.23      0.94 o
  -8   0  12      115.13      124.46      2.89 o
  -7   0  12        0.92       -0.31      0.76 o
  -6   0  12        1.63        0.71      0.72 o
  -5   0  12       14.51       15.56      1.44 o
  -4   0  12       37.98       28.02      3.59 o
  -3   0  12       31.80       30.42      3.75 o
  -2   0  12        0.14        2.40      2.08 o
  -1   0  12      455.31      471.85     12.11 o
   0   0  12        2.54        3.69      1.55 o
   1   0  12       17.08       21.72      4.04 o
   2   0  12       38.28       40.77      3.50 o
   3   0  12       46.28       47.04      4.17 o
   4   0  12        7.02       13.08      4.14 o
   6   0  12        6.86       11.67      2.86 o
 -11   1  12        6.75        5.01      2.10 o
 -10   1  12       21.75       27.03      1.90 o
  -9   1  12       15.11       18.39      1.69 o
  -8   1  12       46.85       47.70      2.69 o
  -7   1  12        7.23       10.99      1.51 o
  -6   1  12        1.19        2.21      0.96 o
  -5   1  12      248.77      221.69      9.84 o
  -4   1  12       58.58       57.45      4.64 o
   0   1  12       14.45       14.38      2.92 o
   1   1  12        0.85       -1.09      1.82 o
   2   1  12        4.27        2.81      2.71 o
   3   1  12       13.18        9.69      3.59 o
 -11   2  12        0.68        0.36      1.36 o
 -10   2  12       42.49       46.81      2.33 o
  -9   2  12       31.42       38.12      1.97 o
  -8   2  12        1.76        1.91      0.82 o
  -7   2  12        3.68        4.86      0.80 o
  -6   2  12        3.64        3.74      3.20 o
  -5   2  12        3.32        9.74      2.71 o
  -4   2  12        4.18        9.17      2.76 o
   1   2  12        0.14        0.89      2.29 o
   2   2  12       20.13       20.37      4.17 o
   3   2  12        0.46        2.60      2.86 o
 -11   3  12        3.77        1.70      1.41 o
 -10   3  12       15.30       18.52      1.83 o
  -9   3  12       11.39       16.20      1.86 o
  -8   3  12       12.19       13.56      1.59 o
  -7   3  12        7.05        7.51      1.98 o
  -6   3  12        6.65        7.03      2.81 o
  -5   3  12        0.53        1.61      2.24 o
  -4   3  12        7.73        7.45      2.71 o
  -3   3  12        4.97        1.35      2.19 o
   1   3  12       18.66       20.42      4.06 o
   2   3  12        7.88       13.28      4.01 o
 -11   4  12        3.72        6.15      2.19 o
 -10   4  12        1.38        2.78      1.25 o
  -9   4  12       17.82       21.12      2.43 o
  -8   4  12        0.14        0.78      1.07 o
  -7   4  12       61.57       67.46      6.46 o
  -6   4  12        4.88        4.58      2.76 o
  -5   4  12        5.93        2.19      2.29 o
  -4   4  12        2.00        5.10      2.71 o
  -3   4  12        3.14        1.82      2.40 o
   2   4  12       15.10        5.89      3.80 o
 -11   5  12        0.09        2.40      1.93 o
 -10   5  12       25.02       21.42      2.01 o
  -9   5  12       16.62       20.55      3.97 o
  -8   5  12       20.06       26.46      4.95 o
  -7   5  12       71.28       72.14      6.82 o
  -6   5  12       17.01       19.85      4.17 o
  -5   5  12        2.63        2.86      2.71 o
  -4   5  12        0.53       -1.98      1.98 o
  -3   5  12        0.66       -0.78      2.34 o
  -2   5  12        4.92        9.64      3.39 o
 -10   6  12        2.41        0.14      1.39 o
  -9   6  12        6.62       16.04      4.74 o
  -8   6  12        8.59        6.93      3.65 o
  -7   6  12        0.01        0.99      2.76 o
  -6   6  12        1.13       -1.25      2.50 o
  -5   6  12        4.24        2.45      2.76 o
  -4   6  12       11.81       14.06      3.96 o
  -3   6  12       12.74       15.16      4.06 o
  -2   6  12       69.74       64.70      6.51 o
  -9   7  12        0.07       -2.71      2.76 o
  -8   7  12        0.01       -2.40      2.86 o
  -7   7  12        2.07       -2.40      2.40 o
  -6   7  12        5.23        5.05      3.54 o
  -5   7  12        0.00       -2.19      2.19 o
  -4   7  12        1.52       -2.60      2.60 o
  -3   7  12        0.65        0.89      2.92 o
  -2   7  12        0.56       -0.47      3.23 o
  -8   8  12        5.88        4.06      3.65 o
  -7   8  12        3.25        2.08      3.44 o
  -6   8  12       10.68       11.62      3.96 o
  -5   8  12        2.41        3.23      3.13 o
  -4   8  12        0.28        2.55      3.44 o
  -3   8  12       13.95       15.21      4.69 o
  -2   8  12       20.34       20.21      5.42 o
  -2 -13  13        6.95        8.33      4.06 o
  -1 -13  13       29.28       31.51      5.68 o
   0 -13  13        2.70        1.88      2.15 o
   1 -13  13        0.42        1.25      3.52 o
   5 -13  13       15.22       16.51      2.76 o
  -3 -12  13        0.00       -1.20      2.76 o
  -2 -12  13        0.32       -1.07      1.73 o
  -1 -12  13        2.00        2.94      1.66 o
   0 -12  13        0.52        0.23      1.50 o
   1 -12  13       63.00       58.81      3.76 o
   2 -12  13        0.17        1.58      2.25 o
   3 -12  13        8.16        4.32      3.59 o
   4 -12  13        6.99        9.12      4.38 o
   5 -12  13        6.94        4.74      2.19 o
   6 -12  13        3.08        3.70      2.45 o
  -5 -11  13       11.02       13.02      4.12 o
  -4 -11  13       11.07        5.00      3.18 o
  -3 -11  13        2.82        4.02      1.80 o
  -2 -11  13        0.44        2.02      1.59 o
  -1 -11  13       18.95       20.23      2.67 o
   0 -11  13        1.45        4.02      1.61 o
   1 -11  13       66.30       58.24      3.54 o
   2 -11  13       11.40        7.51      2.47 o
   3 -11  13        1.52        0.76      2.16 o
   4 -11  13        0.00       -0.63      1.30 o
   5 -11  13        0.40        0.72      1.67 o
   6 -11  13       13.23       13.44      2.97 o
  -6 -10  13        5.99        5.78      3.28 o
  -5 -10  13       11.25        9.32      3.33 o
  -4 -10  13       18.34       25.75      3.21 o
  -3 -10  13        4.47        7.27      2.72 o
  -2 -10  13       24.23       28.94      2.68 o
  -1 -10  13        0.99        1.29      1.42 o
   0 -10  13      135.87      133.97      4.98 o
   1 -10  13       55.72       52.59      4.13 o
   2 -10  13       17.20       20.96      3.18 o
   3 -10  13       59.47       54.24      5.05 o
   4 -10  13        1.67        1.01      1.24 o
   5 -10  13        0.96        0.72      1.56 o
   6 -10  13        3.40        4.69      2.29 o
   7 -10  13        7.58        8.18      2.97 o
  -6  -9  13        6.24        3.70      2.71 o
  -5  -9  13        9.23        8.27      1.73 o
  -4  -9  13       15.40       14.68      1.95 o
  -3  -9  13        0.00       -0.72      1.18 o
  -2  -9  13        0.00       -1.18      1.18 o
  -1  -9  13       11.13        9.77      1.79 o
   0  -9  13      226.59      211.46      7.86 o
   1  -9  13        1.38        2.99      2.24 o
   2  -9  13       26.71       32.70      3.50 o
   3  -9  13       18.70       19.65      3.10 o
   4  -9  13       53.84       61.64      2.69 o
   5  -9  13       38.97       46.57      3.15 o
   6  -9  13       18.14       19.74      3.07 o
   7  -9  13       13.49        9.27      2.92 o
  -7  -8  13       21.36       26.67      4.27 o
  -6  -8  13        7.19        5.09      1.59 o
  -5  -8  13        5.66        5.55      1.75 o
  -4  -8  13       12.00       10.05      1.65 o
  -3  -8  13       15.51       17.52      2.08 o
  -2  -8  13       14.89       17.07      1.98 o
  -1  -8  13        1.59        1.61      1.22 o
   0  -8  13      196.85      196.62      8.86 o
   1  -8  13      102.90       83.50      9.66 o
   2  -8  13        6.51        4.53      2.29 o
   3  -8  13        0.05        1.65      1.93 o
   4  -8  13        0.96        0.01      1.01 o
   5  -8  13        4.90        2.61      2.21 o
   6  -8  13        1.09       -1.62      1.62 o
   7  -8  13        0.04       -0.31      2.19 o
  -8  -7  13       13.51       13.23      3.39 o
  -7  -7  13       18.72       18.26      2.75 o
  -6  -7  13        8.63       10.76      2.32 o
  -5  -7  13        6.88        7.30      1.45 o
  -4  -7  13       19.44       19.47      1.85 o
  -3  -7  13       21.48       20.82      3.63 o
  -2  -7  13        4.64        4.46      1.36 o
  -1  -7  13       90.23       89.84      9.71 o
   0  -7  13       56.56       56.00      3.82 o
   1  -7  13       76.39       64.69      4.14 o
   2  -7  13        3.54        4.75      1.96 o
   3  -7  13       27.41       27.68      6.77 o
   4  -7  13        8.73        6.84      1.16 o
   5  -7  13        0.01       -1.90      3.28 o
   6  -7  13        0.11        3.15      1.80 o
   7  -7  13        3.50        4.22      2.40 o
  -8  -6  13        9.16       11.43      3.02 o
  -7  -6  13        0.20       -0.20      1.15 o
  -6  -6  13        3.64        4.73      1.32 o
  -5  -6  13        0.83        0.60      1.01 o
  -4  -6  13       35.20       32.88      2.12 o
  -3  -6  13        4.28        3.37      1.24 o
  -2  -6  13       58.44       58.20      3.56 o
  -1  -6  13        0.07        0.26      1.34 o
   0  -6  13       12.75        9.14      3.15 o
   1  -6  13       59.65       49.08      6.09 o
   2  -6  13      111.93      107.88      8.80 o
   3  -6  13       27.90       28.23      3.28 o
   4  -6  13        1.48        2.89      2.06 o
   5  -6  13        0.23        1.58      1.37 o
   6  -6  13        1.21        1.97      2.27 o
   7  -6  13        9.26       10.83      2.81 o
  -9  -5  13        0.75        2.34      2.45 o
  -8  -5  13        1.14        1.46      1.36 o
  -7  -5  13        1.66        2.94      1.18 o
  -6  -5  13        2.88        2.90      1.08 o
  -5  -5  13       61.59       65.41      2.79 o
  -4  -5  13       17.23       15.71      1.52 o
  -3  -5  13      191.15      179.05     13.51 o
  -2  -5  13       68.75       58.78      3.42 o
  -1  -5  13        0.11       -0.09      1.38 o
   0  -5  13        2.05        2.10      1.44 o
   1  -5  13       16.79       15.35      2.38 o
   2  -5  13        1.34        0.46      1.82 o
   3  -5  13        9.93        9.98      3.28 o
   4  -5  13        0.02       -1.04      1.81 o
   5  -5  13        4.53        1.93      1.44 o
   6  -5  13        1.29        3.89      4.77 o
   7  -5  13       29.95       39.74      4.17 o
  -9  -4  13       40.45       44.07      4.17 o
  -8  -4  13       24.19       24.67      2.96 o
  -7  -4  13        0.50        0.36      1.00 o
  -6  -4  13       39.22       47.23      2.39 o
  -5  -4  13      156.89      173.53      7.94 o
  -4  -4  13      130.85      116.39      5.09 o
  -3  -4  13       61.25       63.29      3.54 o
  -2  -4  13      116.37      125.38     15.26 o
  -1  -4  13      127.36      119.09      7.50 o
   0  -4  13       16.75       20.70      2.41 o
   1  -4  13        0.96        1.10      1.48 o
   2  -4  13        3.40        3.21      1.89 o
   3  -4  13        0.12        2.05      1.86 o
   4  -4  13        6.26        3.69      2.16 o
   5  -4  13       17.47       19.24      2.06 o
   6  -4  13       10.69       14.57      2.31 o
   7  -4  13        8.30       14.01      3.18 o
 -10  -3  13        2.23        2.14      1.93 o
  -9  -3  13       13.77       12.93      1.68 o
  -8  -3  13        1.92        2.39      1.18 o
  -7  -3  13       25.21       33.15      3.32 o
  -6  -3  13        0.43       -0.18      0.78 o
  -5  -3  13        1.34        0.98      0.80 o
  -4  -3  13       18.43       13.37      2.07 o
  -3  -3  13        0.08        1.55      1.09 o
  -2  -3  13       22.56       22.46      2.17 o
  -1  -3  13      130.91      132.58      5.12 o
   0  -3  13        0.76       -0.68      1.22 o
   1  -3  13      138.11      135.04      5.63 o
   2  -3  13       96.51       92.84      7.94 o
   3  -3  13       77.60       76.02      4.69 o
   4  -3  13        2.49        3.90      2.30 o
   5  -3  13        0.81        1.54      1.34 o
   6  -3  13        4.71       -1.35      1.98 o
 -10  -2  13       10.17       11.09      2.16 o
  -9  -2  13       37.25       45.15      2.28 o
  -8  -2  13       56.14       60.88      2.61 o
  -7  -2  13       23.33       23.45      1.72 o
  -6  -2  13        0.88        0.57      0.77 o
  -5  -2  13       60.70       49.38      2.15 o
  -4  -2  13        7.85        6.44      1.41 o
  -3  -2  13        2.13        4.07      1.75 o
  -2  -2  13        1.16        1.23      1.13 o
  -1  -2  13       69.48       70.07      3.65 o
   0  -2  13        1.71        1.44      1.39 o
   1  -2  13       21.41       13.04      2.28 o
   2  -2  13       42.83       39.34      3.65 o
   3  -2  13        0.89       -0.43      1.74 o
   4  -2  13       23.60       23.42      5.44 o
   5  -2  13        0.12       -3.28      3.28 o
   6  -2  13      118.62      139.24      6.41 o
 -10  -1  13       19.93       24.51      2.26 o
  -9  -1  13       24.03       26.14      1.64 o
  -8  -1  13        3.71        1.91      0.77 o
  -7  -1  13       17.78       16.96      1.83 o
  -6  -1  13       15.99       18.18      2.06 o
  -5  -1  13        1.88        3.87      0.88 o
  -4  -1  13       13.60        9.95      1.38 o
  -3  -1  13        0.37        0.63      1.07 o
  -2  -1  13        8.00        7.47      1.64 o
  -1  -1  13        0.04        0.03      1.28 o
   0  -1  13        0.95       -1.56      1.56 o
   1  -1  13        2.73        2.17      1.65 o
   2  -1  13       72.49       65.84      4.35 o
   3  -1  13        2.04        1.53      1.98 o
   4  -1  13        4.20        2.58      2.32 o
   5  -1  13       21.87       37.61      6.15 o
 -10   0  13       16.63       18.27      1.89 o
  -9   0  13        5.50        6.71      1.45 o
  -8   0  13        0.11        1.41      1.00 o
  -7   0  13        2.45        2.32      0.93 o
  -6   0  13        6.98       10.75      2.19 o
  -5   0  13       38.22       52.82      5.10 o
  -4   0  13       38.20       46.10      4.74 o
  -3   0  13       86.02       75.17      5.68 o
  -2   0  13       38.50       37.43      2.68 o
  -1   0  13       33.25       30.17      2.60 o
   0   0  13       34.10       26.57      3.65 o
   1   0  13       38.92       46.41      4.95 o
   2   0  13        8.60        7.50      3.07 o
   3   0  13       87.10       93.29      7.55 o
 -11   1  13        2.31        1.51      1.88 o
 -10   1  13        8.40        8.80      1.41 o
  -9   1  13       11.06       12.68      1.24 o
  -8   1  13        4.38        3.54      1.78 o
  -7   1  13       10.13       11.01      2.24 o
  -6   1  13       32.17       16.72      3.23 o
  -1   1  13       18.87       12.45      2.81 o
   0   1  13        0.05        2.60      2.19 o
   1   1  13        0.17       -0.05      2.19 o
   2   1  13       12.72       19.53      4.22 o
   3   1  13        0.77        1.41      2.97 o
 -11   2  13        2.59        0.73      1.88 o
 -10   2  13       12.89       16.14      1.57 o
  -9   2  13        3.16        3.90      0.97 o
  -8   2  13       35.21       47.94      4.79 o
  -7   2  13       69.98       87.52      4.75 o
  -6   2  13        7.04        7.76      2.81 o
   0   2  13        8.61        9.12      2.97 o
   1   2  13        7.62       11.15      3.65 o
   2   2  13        5.01        4.90      3.28 o
   3   2  13        1.82        2.14      3.49 o
 -10   3  13       13.17       13.19      1.61 o
  -9   3  13        9.05       12.74      3.33 o
  -8   3  13       17.24       18.08      2.96 o
  -7   3  13        6.39        8.44      3.33 o
  -6   3  13       39.69       42.40      5.00 o
  -5   3  13        3.21        0.57      2.34 o
   1   3  13        0.21        3.54      3.07 o
   2   3  13       63.81       70.89      7.29 o
 -10   4  13        2.62        3.02      1.94 o
  -9   4  13        6.20        4.59      1.37 o
  -8   4  13        2.81        2.81      2.81 o
  -7   4  13        0.52        0.47      2.66 o
  -6   4  13        7.33        7.19      3.33 o
  -5   4  13        4.16        7.19      3.02 o
   1   4  13       46.36       45.73      6.25 o
   2   4  13        5.08        1.51      3.65 o
 -10   5  13       12.69        8.28      1.93 o
  -9   5  13       18.93       19.95      5.05 o
  -8   5  13        8.29        9.64      3.91 o
  -7   5  13        1.59        0.52      2.71 o
  -6   5  13        9.55        6.35      3.44 o
  -5   5  13        0.00        2.45      2.76 o
   1   5  13        2.59        4.12      3.80 o
  -9   6  13       24.81       46.46      6.62 o
  -8   6  13       25.65       37.40      5.89 o
  -7   6  13        5.20       10.57      4.17 o
  -6   6  13        0.41        1.77      2.97 o
  -5   6  13        1.12       -0.57      2.81 o
  -4   6  13        7.66       12.92      4.06 o
  -8   7  13        1.08       -1.82      2.97 o
  -7   7  13       12.87       10.57      4.43 o
  -6   7  13       10.83       10.21      4.27 o
  -5   7  13        3.13       -2.81      3.18 o
  -4   7  13        4.85        6.30      3.85 o
  -6   8  13       11.44       12.71      4.53 o
  -5   8  13        7.63       17.14      4.90 o
  -4   8  13        5.91        5.47      4.06 o
  -1 -13  14        1.42       -1.15      3.18 o
   0 -13  14       46.24       38.13      5.94 o
   1 -13  14       27.09       27.92      5.47 o
  -3 -12  14        6.32        2.14      3.23 o
  -2 -12  14        0.20        2.03      3.02 o
  -1 -12  14       14.93       18.48      3.09 o
   0 -12  14       60.55       48.91      6.20 o
   1 -12  14        0.00        1.66      2.24 o
   2 -12  14        7.13        7.87      3.59 o
  -4 -11  14        0.91        4.17      3.18 o
  -3 -11  14        8.43        6.59      2.43 o
  -2 -11  14        6.26        9.45      2.11 o
  -1 -11  14        4.94        0.93      2.49 o
   0 -11  14       56.47       53.86      6.43 o
   1 -11  14       21.06       22.62     10.39 o
   2 -11  14        2.62        2.73      2.20 o
   3 -11  14        0.19        0.19      2.14 o
   6 -11  14        2.95        5.05      2.19 o
  -5 -10  14        0.59       -1.41      2.24 o
  -4 -10  14        2.99        5.42      2.32 o
  -3 -10  14       32.48       38.09      3.14 o
  -2 -10  14        6.81        8.33      1.90 o
  -1 -10  14       55.41       53.26      4.29 o
   0 -10  14       30.46       23.45      3.25 o
   1 -10  14        5.65        4.46      2.16 o
   2 -10  14        0.02        0.15      1.91 o
   3 -10  14        3.25        1.10      4.04 o
   4 -10  14        7.98        9.90      4.38 o
   6 -10  14        4.01        3.85      2.14 o
  -6  -9  14       15.50       16.98      3.85 o
  -5  -9  14       23.12       27.59      3.33 o
  -4  -9  14       24.35       22.25      2.22 o
  -3  -9  14        4.18        0.07      1.37 o
  -2  -9  14        3.46        4.19      1.50 o
  -1  -9  14        0.10        0.31      1.82 o
   0  -9  14       21.10       21.76      3.03 o
   1  -9  14       38.84       38.63      3.76 o
   2  -9  14       46.92       58.09      6.88 o
   3  -9  14        8.74        4.78      2.32 o
   4  -9  14       25.47       21.31      3.48 o
   6  -9  14       10.60       11.77      2.34 o
  -7  -8  14        1.96        3.70      2.66 o
  -6  -8  14        1.95        2.34      1.89 o
  -5  -8  14        3.62        2.61      1.36 o
  -4  -8  14       16.11       15.59      1.85 o
  -3  -8  14       25.01       19.43      2.18 o
  -2  -8  14        0.54        1.41      1.59 o
  -1  -8  14        3.00        0.87      1.56 o
   0  -8  14        1.30       -0.98      1.45 o
   1  -8  14       11.60       13.61      7.34 o
   2  -8  14       22.26       19.64      3.62 o
   3  -8  14       37.54       49.08      5.37 o
   4  -8  14        0.14       -1.56      2.01 o
   5  -8  14        0.39       -0.16      3.44 o
   6  -8  14        2.58        8.33      2.08 o
  -7  -7  14        2.67        2.94      1.96 o
  -6  -7  14       14.50       20.71      2.15 o
  -5  -7  14       22.92       25.31      2.91 o
  -4  -7  14       41.84       35.54      3.30 o
  -3  -7  14        5.11        4.65      2.46 o
  -2  -7  14        4.05        5.56      1.76 o
  -1  -7  14        5.17        4.84      1.81 o
   0  -7  14       11.38       14.55      6.67 o
   1  -7  14        0.98       -0.36      1.56 o
   2  -7  14        0.08        1.42      1.79 o
   3  -7  14        8.70        5.74      2.19 o
   4  -7  14        0.01        1.65      2.16 o
   5  -7  14        0.17       -2.14      2.92 o
   6  -7  14       32.33       29.74      2.92 o
  -8  -6  14        2.23        2.60      2.29 o
  -7  -6  14        8.00        8.44      1.65 o
  -6  -6  14       14.29       16.27      3.57 o
  -5  -6  14        4.59        5.65      1.33 o
  -4  -6  14       20.21       19.13      1.78 o
  -3  -6  14        3.52        3.68      1.51 o
  -2  -6  14        4.02        5.99      1.72 o
  -1  -6  14       57.72       60.08      5.29 o
   0  -6  14        0.19        0.80      1.53 o
   1  -6  14      114.23      101.02      9.17 o
   2  -6  14       92.07       90.24      6.17 o
   3  -6  14       33.24       25.81      3.34 o
   4  -6  14        0.06       -1.98      1.98 o
   5  -6  14        2.87        4.27      3.65 o
   6  -6  14       12.20        9.69      2.24 o
  -9  -5  14        6.78        6.35      2.71 o
  -8  -5  14        2.61        5.22      2.19 o
  -7  -5  14       18.60       18.23      1.91 o
  -6  -5  14        0.09        0.11      1.05 o
  -5  -5  14        5.85        6.93      1.31 o
  -4  -5  14       48.10       45.64      3.18 o
  -3  -5  14        1.70        1.06      1.30 o
  -2  -5  14        7.96       12.16      1.96 o
  -1  -5  14        9.04       12.69      3.39 o
   0  -5  14       78.86       75.89      4.53 o
   1  -5  14       19.66       12.66      2.34 o
   2  -5  14       24.88       25.15      3.15 o
   3  -5  14        1.75        1.37      1.93 o
   4  -5  14       10.60       15.23      3.07 o
   5  -5  14        1.24       -3.07      3.28 o
  -9  -4  14       13.45       14.95      2.81 o
  -8  -4  14        2.07        1.79      1.52 o
  -7  -4  14        2.16        3.12      1.16 o
  -6  -4  14        5.79        7.05      1.27 o
  -5  -4  14       48.07       51.23      6.27 o
  -4  -4  14       11.45       10.55      1.72 o
  -3  -4  14        0.86        1.27      1.22 o
  -2  -4  14        5.46        2.66      1.51 o
  -1  -4  14       27.71       26.40      2.64 o
   0  -4  14        0.03       -0.61      1.29 o
   1  -4  14        5.28        3.51      1.81 o
   2  -4  14       15.02       18.02      4.14 o
   3  -4  14       24.42       28.38      3.49 o
   4  -4  14        1.02        2.06      2.24 o
   5  -4  14       33.37       40.99      6.62 o
  -9  -3  14        0.17       -1.31      1.31 o
  -8  -3  14       21.57       28.84      1.87 o
  -7  -3  14       53.71       59.59      2.69 o
  -6  -3  14       10.10       16.00      1.59 o
  -5  -3  14       26.92       36.80      3.42 o
  -4  -3  14       67.72       70.69      3.38 o
  -3  -3  14      146.93      136.39      5.55 o
  -2  -3  14       13.03       10.96      1.85 o
  -1  -3  14        1.03       -0.29      1.67 o
   0  -3  14        4.85        2.52      1.90 o
   1  -3  14       35.40       32.06      3.17 o
   2  -3  14        0.45       -1.29      1.65 o
   3  -3  14      105.89      131.98     14.69 o
   4  -3  14       22.21       24.69      3.66 o
   5  -3  14       27.18       32.40      6.35 o
 -10  -2  14        0.30       -1.15      1.56 o
  -9  -2  14        1.38        1.23      1.03 o
  -8  -2  14        1.74        3.28      0.95 o
  -7  -2  14        2.24        1.85      1.08 o
  -6  -2  14       29.36       29.80      2.22 o
  -5  -2  14        0.37        0.30      0.97 o
  -4  -2  14       19.18       16.94      3.02 o
  -3  -2  14       16.93       13.84      1.90 o
  -2  -2  14       35.96       41.43      2.90 o
  -1  -2  14       11.55       15.91      2.27 o
   0  -2  14       52.48       55.96      7.89 o
   1  -2  14       13.95       17.83      2.61 o
   2  -2  14       22.02       24.78      3.17 o
   3  -2  14        3.02        5.53      2.40 o
   4  -2  14       10.87        8.00      3.52 o
   5  -2  14       50.19       42.19      6.77 o
 -10  -1  14       24.93       23.75      2.76 o
  -9  -1  14        2.32        2.35      1.01 o
  -8  -1  14       12.40       15.98      2.05 o
  -7  -1  14       23.61       23.78      3.13 o
  -6  -1  14        0.05        0.69      1.62 o
  -5  -1  14        0.98        1.41      0.94 o
  -4  -1  14        1.45        1.19      1.12 o
  -3  -1  14        0.07        0.69      1.21 o
  -2  -1  14       21.84       22.27      2.32 o
  -1  -1  14        0.82        0.91      1.42 o
   0  -1  14        9.85        9.10      2.02 o
   1  -1  14        8.33        8.13      4.87 o
   2  -1  14        7.31        9.45      2.57 o
   3  -1  14        0.31        1.72      2.97 o
 -10   0  14       30.11       28.23      2.66 o
  -9   0  14       25.20       25.51      3.50 o
  -5   0  14        0.26        0.52      1.04 o
  -4   0  14        9.34        8.02      1.72 o
  -3   0  14       22.34       20.99      2.66 o
  -2   0  14      103.64       92.93      5.57 o
  -1   0  14       12.84       12.40      2.81 o
   0   0  14      139.79      131.06      7.87 o
   1   0  14        1.81        5.68      2.86 o
   2   0  14      117.45      122.93      8.70 o
   3   0  14        0.74        1.72      3.02 o
 -10   1  14        0.86       -0.06      1.05 o
  -2   1  14        4.88        5.68      2.24 o
  -1   1  14        2.27        1.30      1.88 o
   0   1  14        3.17        5.63      2.60 o
   1   1  14      122.45      148.09      9.22 o
   2   1  14        6.88        8.86      3.65 o
   3   1  14        3.75        4.69      3.85 o
 -10   2  14        6.49        2.68      2.32 o
  -9   2  14        2.55        4.68      2.34 o
  -1   2  14        4.83        6.51      2.71 o
   0   2  14        3.27        2.55      2.50 o
   1   2  14       25.91       32.66      5.10 o
   2   2  14        0.12        5.42      3.49 o
 -10   3  14       11.01        9.05      1.54 o
  -9   3  14       35.97       44.64     11.41 o
  -8   3  14       32.48       23.28      4.64 o
   0   3  14        3.76        6.93      3.28 o
   1   3  14        1.43        3.65      3.54 o
   2   3  14        6.10        3.39      3.70 o
  -9   4  14       17.45       22.76      5.10 o
  -8   4  14       11.72        9.27      3.96 o
   0   4  14       12.17       14.64      4.43 o
   1   4  14        2.94        4.84      3.70 o
  -9   5  14       10.42        3.13      3.59 o
  -8   5  14        1.22        2.66      3.33 o
  -7   5  14        0.56       -1.09      3.07 o
   0   5  14        0.00       -2.86      2.86 o
  -8   6  14       11.84       16.67      4.95 o
  -7   6  14       33.30       35.16      5.99 o
   1 -13  15        2.67       -2.92      2.92 o
  -2 -12  15        3.55        1.67      3.13 o
  -1 -12  15        1.50        0.26      2.81 o
   0 -12  15        6.28        2.24      3.23 o
   1 -12  15        8.94        8.13      3.85 o
   2 -12  15       14.73       12.76      4.48 o
  -4 -11  15        3.54        2.60      2.86 o
  -3 -11  15        0.01        0.57      2.03 o
  -2 -11  15       12.75        7.66      3.39 o
  -1 -11  15        6.41        4.06      2.92 o
   0 -11  15        1.14        1.20      2.92 o
   1 -11  15        4.13        2.24      3.07 o
   2 -11  15        5.77        1.98      2.97 o
   3 -11  15       10.36       11.25      4.17 o
  -5 -10  15        0.05       -0.94      2.50 o
  -4 -10  15        0.14        0.13      1.91 o
  -3 -10  15        0.11        1.89      1.78 o
  -2 -10  15        1.23        1.66      1.99 o
  -1 -10  15        1.98        2.61      2.11 o
   0 -10  15       10.16       12.58      2.67 o
   1 -10  15        0.32       -0.36      1.84 o
   2 -10  15        0.74        0.16      2.07 o
   3 -10  15        4.49        5.57      3.54 o
  -5  -9  15       27.27       29.58      3.43 o
  -4  -9  15        1.39        2.15      2.21 o
  -3  -9  15        0.01       -0.87      1.60 o
  -2  -9  15        0.99        2.00      1.76 o
  -1  -9  15        7.93        6.19      2.14 o
   0  -9  15        1.86        3.00      1.94 o
   1  -9  15       31.34       28.62      3.48 o
   2  -9  15       16.22       14.71      2.97 o
   3  -9  15        2.18        2.29      2.28 o
  -6  -8  15        0.82        0.95      1.81 o
  -5  -8  15        0.00        0.24      1.51 o
  -4  -8  15        1.07       -0.67      1.57 o
  -3  -8  15        0.06        0.23      1.64 o
  -2  -8  15       21.47       18.72      2.74 o
  -1  -8  15       36.84       33.21      3.39 o
   0  -8  15       49.44       52.18      4.10 o
   1  -8  15       26.30       21.69      5.44 o
   2  -8  15       70.53       70.38      4.94 o
   3  -8  15       33.52       36.98      4.11 o
   4  -8  15       13.68       16.20      4.64 o
  -7  -7  15        1.04        3.33      2.34 o
  -6  -7  15        3.02        4.06      3.13 o
  -5  -7  15        1.47        1.19      1.19 o
  -4  -7  15        0.39       -0.01      1.67 o
  -3  -7  15        0.46       -0.33      1.39 o
  -2  -7  15        0.10        1.94      1.63 o
  -1  -7  15        0.02        0.63      1.52 o
   0  -7  15        9.17       11.83      3.33 o
   1  -7  15        4.56        4.55      2.53 o
   2  -7  15        3.98        4.36      2.27 o
   3  -7  15        3.94        4.86      2.40 o
   4  -7  15        3.38        1.37      2.37 o
  -8  -6  15       10.06       15.78      3.13 o
  -7  -6  15       15.83       20.01      2.65 o
  -6  -6  15        7.49        7.41      2.90 o
  -5  -6  15       16.69       17.43      2.07 o
  -4  -6  15        4.33        5.10      2.45 o
  -3  -6  15        6.61        5.12      1.77 o
  -2  -6  15        2.82       -0.60      1.31 o
  -1  -6  15        5.04        2.25      1.64 o
   0  -6  15        0.10        0.48      1.72 o
   1  -6  15       44.36       40.92      8.20 o
   2  -6  15        1.50        0.59      1.90 o
   3  -6  15       41.66       46.13      4.31 o
   4  -6  15        0.00       -1.29      2.12 o
  -8  -5  15       12.57       11.46      2.66 o
  -7  -5  15        0.87        1.18      1.25 o
  -6  -5  15       11.55       12.75      1.85 o
  -5  -5  15       18.43       19.20      2.28 o
  -4  -5  15       83.31       77.54      4.04 o
  -3  -5  15       17.64       16.66      3.31 o
  -2  -5  15       26.25       28.33      2.81 o
  -1  -5  15       39.17       40.14      3.33 o
   0  -5  15      137.32      116.84      7.29 o
   1  -5  15       18.02       16.15      2.67 o
   2  -5  15       25.47       31.47      3.61 o
   3  -5  15        6.84        8.24      2.61 o
   4  -5  15        2.97        0.18      2.38 o
  -9  -4  15        2.48        0.83      1.88 o
  -8  -4  15        1.62        2.55      1.39 o
  -7  -4  15        1.38        1.88      1.27 o
  -6  -4  15       34.79       33.09      2.35 o
  -5  -4  15        0.23        0.97      2.08 o
  -4  -4  15        0.26        1.20      1.27 o
  -3  -4  15       11.28       19.33      2.24 o
  -2  -4  15        0.26        0.86      1.42 o
  -1  -4  15        8.57        7.26      1.90 o
   0  -4  15        1.45       -0.51      1.54 o
   1  -4  15        2.00       -1.06      1.65 o
   2  -4  15        5.08        5.83      6.28 o
   3  -4  15        3.87        3.04      2.33 o
   4  -4  15       29.28       30.61      4.04 o
  -9  -3  15        2.59        2.81      1.72 o
  -8  -3  15       23.53       26.07      2.18 o
  -7  -3  15       72.28       74.50      3.32 o
  -6  -3  15       42.52       37.52      2.40 o
  -5  -3  15        2.67        4.75      2.24 o
  -4  -3  15       27.85       30.71      6.38 o
  -3  -3  15       78.29       77.83      7.87 o
  -2  -3  15       75.93       80.30      4.15 o
  -1  -3  15        3.43        1.67      2.53 o
   0  -3  15       10.81        9.66      4.30 o
   1  -3  15        0.74        0.47      1.93 o
   2  -3  15       95.27       92.45      5.43 o
   3  -3  15        0.02        1.99      2.26 o
   4  -3  15       18.83       23.06      3.86 o
  -9  -2  15        3.40        1.77      1.46 o
  -8  -2  15        0.56        0.68      0.93 o
  -7  -2  15        6.49        4.78      1.13 o
  -6  -2  15       23.55       22.14      2.00 o
  -5  -2  15       60.33       69.00     10.37 o
  -4  -2  15       37.73       44.24      2.84 o
  -3  -2  15       66.31       76.23      6.93 o
  -2  -2  15       16.92       12.18      2.06 o
  -1  -2  15       12.01        8.82      1.98 o
   0  -2  15        0.62        1.24      1.64 o
   1  -2  15      151.52      169.48      6.96 o
   2  -2  15        0.18       -0.72      2.00 o
   3  -2  15        7.23        2.97      4.12 o
  -6  -1  15        5.68        3.49      1.09 o
  -5  -1  15       32.14       30.73      2.60 o
  -4  -1  15       33.45       40.11      3.33 o
  -3  -1  15        0.11        2.76      1.67 o
  -2  -1  15       29.07       28.75      3.44 o
  -1  -1  15        1.19        5.16      2.24 o
   0  -1  15        1.39        1.25      1.98 o
   1  -1  15        7.33        7.71      3.02 o
   2  -1  15        0.11       -0.21      2.45 o
   3  -1  15        8.42       13.86      4.22 o
  -6   0  15       21.85       24.53      2.03 o
  -5   0  15        0.01       -1.15      1.15 o
  -4   0  15        9.61        8.80      1.98 o
  -3   0  15        8.37        7.19      2.14 o
  -2   0  15       26.46       29.17      3.59 o
  -1   0  15        9.42        7.66      2.66 o
   0   0  15        1.37        2.19      2.34 o
   1   0  15        1.57        2.19      2.71 o
   2   0  15        8.75       11.10      3.85 o
   3   0  15        0.65        3.33      3.28 o
  -3   1  15       14.15        8.86      2.40 o
  -2   1  15       35.74       39.69      4.27 o
  -1   1  15       47.91       43.03      4.69 o
   0   1  15        5.28        3.18      2.76 o
   1   1  15        0.10        3.85      3.02 o
   2   1  15       16.25       18.18      4.69 o
   3   1  15        0.03       -2.81      3.44 o
  -2   2  15       25.51       29.90      4.12 o
  -1   2  15       12.56       12.40      3.28 o
   0   2  15        0.21       -0.78      2.34 o
   1   2  15        9.20        9.69      4.06 o
   2   2  15       16.49       19.85      5.21 o
  -1   3  15       35.78       39.12      5.16 o
   0   3  15        0.61        0.05      2.71 o
   1   3  15        3.66        3.59      3.44 o
  -1   4  15        5.46        2.66      3.07 o
   0   4  15        7.35        3.49      3.70 o
   0 -12  16        3.12        6.46      3.85 o
   1 -12  16        7.35        5.94      3.70 o
   2 -12  16       11.57       12.24      4.27 o
  -3 -11  16        0.35       -0.21      2.71 o
  -2 -11  16       16.88       19.33      4.43 o
  -1 -11  16       21.95       23.96      4.84 o
   0 -11  16       14.03       13.60      3.91 o
   1 -11  16       12.95       10.52      3.85 o
   2 -11  16       12.36       10.42      4.06 o
   3 -11  16        3.68       -2.14      3.18 o
  -4 -10  16        9.16        2.03      2.55 o
  -3 -10  16        4.78        1.15      2.45 o
  -2 -10  16        2.75        3.39      2.86 o
  -1 -10  16        0.85        0.68      2.34 o
   0 -10  16        0.08       -0.26      2.40 o
   1 -10  16        0.75        1.20      3.02 o
   2 -10  16        0.02       -2.55      2.55 o
   3 -10  16        1.20        4.32      3.65 o
  -5  -9  16       16.07       18.02      3.91 o
  -4  -9  16       11.77       12.76      3.44 o
  -3  -9  16        1.83       -1.25      2.19 o
  -2  -9  16        0.21        1.22      1.98 o
  -1  -9  16        0.29       -1.88      1.88 o
   0  -9  16        0.14        0.79      1.85 o
   1  -9  16       13.04        8.97      2.64 o
   2  -9  16       12.27       15.52      4.27 o
   3  -9  16        1.17        0.57      3.02 o
  -6  -8  16       19.13       18.65      3.75 o
  -5  -8  16       11.47       14.79      3.23 o
  -4  -8  16       10.49       10.31      2.92 o
  -3  -8  16        0.67        0.02      1.67 o
  -2  -8  16       15.46       16.38      2.73 o
  -1  -8  16       29.50       26.89      5.03 o
   0  -8  16       44.95       39.84      8.83 o
   1  -8  16        0.03        0.39      1.89 o
   2  -8  16       36.73       50.32      6.04 o
   3  -8  16       43.89       55.37      6.62 o
   4  -8  16       16.77       24.43      5.37 o
  -6  -7  16        4.07        7.45      2.81 o
  -5  -7  16        0.06       -0.78      1.77 o
  -4  -7  16        3.67        3.77      1.81 o
  -3  -7  16       13.59       17.08      6.46 o
  -2  -7  16        2.37        3.34      1.86 o
  -1  -7  16        2.51        3.21      1.86 o
   0  -7  16       34.99       44.86      3.95 o
   1  -7  16       11.16       12.45      2.75 o
   2  -7  16        2.68        2.71      4.84 o
   3  -7  16        4.23        7.50      3.75 o
   4  -7  16        3.87        3.59      3.75 o
  -7  -6  16       11.90       14.74      2.92 o
  -6  -6  16        4.69        4.12      2.14 o
  -5  -6  16        8.52        7.19      1.99 o
  -4  -6  16        9.77       17.33      2.44 o
  -3  -6  16       11.09       17.03      5.29 o
  -2  -6  16       10.71       17.99      2.56 o
  -1  -6  16       12.93       11.11      2.38 o
   0  -6  16        0.02        3.10      1.79 o
   1  -6  16        0.58        4.98      2.22 o
   2  -6  16       41.65       34.43      4.19 o
   3  -6  16        2.93        1.65      4.30 o
   4  -6  16        8.17       10.16      4.12 o
  -8  -5  16        4.56        5.99      2.19 o
  -7  -5  16        5.80        8.28      2.34 o
  -6  -5  16        0.87        0.35      1.32 o
  -5  -5  16       16.31       20.51      2.43 o
  -4  -5  16       49.30       43.56      6.33 o
  -3  -5  16       57.95       63.87      4.40 o
  -2  -5  16       15.37       15.80      2.39 o
  -1  -5  16        6.42        4.13      4.25 o
   0  -5  16        7.01        7.12      2.08 o
   1  -5  16       82.15       80.84      5.04 o
   2  -5  16       10.44       16.84      3.19 o
   3  -5  16        1.80        2.87      3.15 o
   4  -5  16        0.00       -1.46      3.39 o
  -8  -4  16        0.51        0.42      1.61 o
  -7  -4  16       17.56       20.44      2.09 o
  -6  -4  16       27.28       24.13      2.13 o
  -5  -4  16       57.23       59.45      3.45 o
  -4  -4  16       15.51       17.38      2.23 o
  -3  -4  16        4.74        8.08      1.92 o
  -2  -4  16        0.63        1.87      1.56 o
  -1  -4  16       13.50       14.77      2.50 o
   0  -4  16        9.38        8.12      3.07 o
   1  -4  16        1.78        4.05      2.09 o
   2  -4  16        0.72        3.64      4.69 o
   3  -4  16        9.62       18.63      6.49 o
   4  -4  16       13.68       12.19      4.43 o
  -8  -3  16        0.35       -0.52      1.46 o
  -7  -3  16        6.41        7.51      1.83 o
  -6  -3  16       35.51       38.05      2.69 o
  -5  -3  16        3.10        3.91      1.49 o
  -4  -3  16        8.82        5.74      3.80 o
  -3  -3  16       34.40       43.31      3.19 o
  -2  -3  16        2.13        7.32      1.95 o
  -1  -3  16       17.56       13.15      2.39 o
   0  -3  16        3.95        3.64      1.98 o
   1  -3  16       18.52       13.44      2.79 o
   2  -3  16       15.61       15.23      3.03 o
   3  -3  16       10.44       17.30      3.51 o
  -6  -2  16       41.76       50.94      3.18 o
  -5  -2  16        7.97        6.38      1.57 o
  -4  -2  16       13.60       20.49      2.24 o
  -3  -2  16        0.31        0.70      1.43 o
  -2  -2  16        1.92        2.82      1.68 o
  -1  -2  16       11.55        8.28      2.60 o
   0  -2  16        0.23       -1.72      1.93 o
   1  -2  16        1.97        2.86      2.81 o
   2  -2  16       15.83       20.52      4.64 o
   3  -2  16        0.00        3.75      3.44 o
  -6  -1  16        1.22        2.40      1.30 o
  -5  -1  16        1.96        2.19      1.46 o
  -4  -1  16       16.58       19.53      2.60 o
  -3  -1  16        0.43        1.04      1.67 o
  -2  -1  16       52.79       61.57      5.05 o
  -1  -1  16        5.51        7.19      2.76 o
   0  -1  16        0.07       -0.73      2.03 o
   1  -1  16       38.44       40.94      5.42 o
   2  -1  16       32.76       36.15      5.57 o
   3  -1  16       21.03       26.62      5.63 o
  -6   0  16        7.03        7.03      1.67 o
  -5   0  16       13.87       11.15      2.08 o
  -4   0  16       18.76       23.39      2.92 o
  -3   0  16       24.32       30.73      3.59 o
  -2   0  16        3.64        2.19      2.24 o
  -1   0  16       15.62       15.63      3.44 o
   0   0  16        4.28       -0.21      2.34 o
   1   0  16        8.17       15.42      4.06 o
   2   0  16       28.02       26.62      5.42 o
  -6   1  16        2.47        6.62      1.77 o
  -5   1  16       13.25       14.22      2.34 o
  -4   1  16        6.61        5.57      2.14 o
  -3   1  16        0.16       -0.52      1.77 o
  -2   1  16       47.36       45.27      4.69 o
  -1   1  16       10.29        3.70      2.66 o
   0   1  16        4.63        2.40      2.86 o
   1   1  16        0.08       -0.73      3.07 o
  -3   2  16       45.82       55.63      4.95 o
  -2   2  16        6.60        7.97      2.97 o
  -1   2  16       11.85       10.16      3.39 o
   0   2  16        3.16        4.38      3.13 o
  -2   3  16        1.73        4.06      2.81 o
  -1   3  16        0.46        0.99      2.81 o
  -2   4  16        0.29        1.25      2.50 o
  -1 -11  17       16.57       10.73      3.91 o
   0 -11  17       14.27       11.41      3.91 o
   1 -11  17        0.18        1.35      3.23 o
  -2 -10  17        6.07        6.67      3.02 o
  -1 -10  17        4.50        8.70      3.28 o
   0 -10  17        6.80        7.14      3.33 o
   1 -10  17        0.83        6.72      3.59 o
   2 -10  17        1.71        0.94      3.18 o
  -4  -9  17        3.52        4.64      2.81 o
  -3  -9  17        3.44        5.10      2.86 o
  -2  -9  17        2.68        0.00      2.29 o
  -1  -9  17       13.41       11.93      3.44 o
   0  -9  17        2.24       -0.63      2.55 o
   1  -9  17        0.99        3.28      3.23 o
   2  -9  17        6.98        6.51      3.70 o
   3  -9  17       25.20       19.69      5.10 o
  -5  -8  17       17.62       10.73      3.13 o
  -4  -8  17       11.43       15.89      3.44 o
  -3  -8  17        5.05        7.19      2.81 o
  -2  -8  17       17.16       19.27      3.70 o
  -1  -8  17        4.09        6.62      2.86 o
   0  -8  17        3.25        2.45      2.66 o
   1  -8  17        1.09       -2.34      2.50 o
   2  -8  17       28.10       38.18      5.73 o
   3  -8  17        4.02        6.35      3.75 o
  -6  -7  17        6.97        4.69      2.55 o
  -5  -7  17       15.18       20.26      3.54 o
  -4  -7  17       10.53       10.83      2.71 o
  -3  -7  17        4.24        2.62      1.92 o
  -2  -7  17        1.67        2.07      1.94 o
  -1  -7  17       18.79       24.91      3.22 o
   0  -7  17       52.19       48.39      4.66 o
   1  -7  17       13.17       17.34      3.05 o
   2  -7  17        3.76        2.81      3.33 o
   3  -7  17        4.07       11.25      4.06 o
  -6  -6  17        5.60        4.32      2.19 o
  -5  -6  17        1.51       -0.05      1.88 o
  -4  -6  17        1.02        3.16      1.76 o
  -3  -6  17        0.64        2.39      1.81 o
  -2  -6  17       32.04       36.22      3.67 o
  -1  -6  17       39.83       34.95      3.55 o
   0  -6  17        2.14        2.77      3.31 o
   1  -6  17        0.03        1.08      2.08 o
   2  -6  17        1.47        0.99      2.97 o
   3  -6  17       10.23        7.71      3.85 o
  -7  -5  17       37.13       39.22      3.75 o
  -6  -5  17       11.33       14.79      2.71 o
  -5  -5  17        0.56        0.64      1.64 o
  -4  -5  17        7.87       10.02      2.12 o
  -3  -5  17        0.66        0.31      1.49 o
  -2  -5  17       15.15       11.50      2.32 o
  -1  -5  17        0.08        0.13      1.85 o
   0  -5  17        1.36        1.87      1.99 o
   1  -5  17        1.35        3.63      2.22 o
   2  -5  17        4.58        4.90      3.44 o
   3  -5  17        0.20        5.78      3.85 o
  -7  -4  17       14.72       14.64      2.45 o
  -6  -4  17        1.95       -0.15      1.42 o
  -5  -4  17       37.35       37.93      3.00 o
  -4  -4  17       27.38       34.39      3.88 o
  -3  -4  17        4.84        5.49      3.07 o
  -2  -4  17       81.01       88.25      7.19 o
  -1  -4  17        2.46        7.05      4.40 o
   0  -4  17        0.10       -0.73      1.71 o
   1  -4  17       32.54       35.12      3.92 o
   2  -4  17        7.07        4.80      2.67 o
   3  -4  17       10.04       11.46      4.32 o
  -7  -3  17        0.00       -0.21      1.35 o
  -6  -3  17        0.25       -0.34      1.34 o
  -5  -3  17       39.41       44.50      3.13 o
  -4  -3  17       26.57       25.78      2.67 o
  -3  -3  17       15.78       17.72      4.27 o
  -2  -3  17        0.11        0.52      1.71 o
  -1  -3  17       10.13        6.45      2.17 o
   0  -3  17       13.02       21.09      3.10 o
   1  -3  17       15.79       13.60      3.80 o
   2  -3  17       29.43       32.87      5.47 o
   3  -3  17        1.63        5.00      4.01 o
  -6  -2  17        0.02        0.31      1.41 o
  -5  -2  17       35.74       41.31      3.49 o
  -4  -2  17        0.86        0.83      1.72 o
  -3  -2  17        0.01        0.42      1.77 o
  -2  -2  17        8.51        7.76      2.60 o
  -1  -2  17        0.62        0.26      2.19 o
   0  -2  17        1.51        2.19      2.60 o
   1  -2  17        2.68        7.34      3.49 o
   2  -2  17        6.52       10.89      4.22 o
  -6  -1  17      108.36      117.41      5.26 o
  -5  -1  17       12.23       15.00      2.45 o
  -4  -1  17        6.62        5.05      2.14 o
  -3  -1  17       28.61       35.73      3.85 o
  -2  -1  17       14.32       15.89      3.23 o
  -1  -1  17       10.62       16.88      3.59 o
   0  -1  17        0.02        3.91      2.81 o
   1  -1  17        0.12        1.77      2.97 o
  -6   0  17       51.45       50.01      3.59 o
  -5   0  17        9.24        2.40      1.82 o
  -4   0  17       10.12       16.20      2.81 o
  -3   0  17        9.30        9.79      2.71 o
  -2   0  17        6.47        3.28      2.29 o
  -1   0  17        2.70        2.40      2.50 o
   0   0  17        0.32       -0.83      2.55 o
   1   0  17       17.94       19.79      4.79 o
  -7   1  17        1.55        3.65      1.51 o
  -6   1  17       13.56       11.77      2.29 o
  -5   1  17        4.85        6.09      2.19 o
  -4   1  17        0.77        2.60      2.08 o
  -3   1  17        1.55       -0.78      2.03 o
  -2   1  17        3.75       -0.31      2.14 o
  -1   1  17        0.01       -0.36      2.24 o
   0   1  17        2.54        2.66      3.13 o
  -7   2  17       31.42       38.03      3.23 o
  -6   2  17        0.03        0.26      1.61 o
  -5   2  17       11.07       10.94      2.55 o
  -4   2  17        9.67        6.25      2.60 o
  -3   2  17       22.75       24.90      3.96 o
  -2   2  17        3.43        4.64      2.86 o
  -2  -9  18       18.86       17.50      3.80 o
  -1  -9  18       25.34       23.91      4.43 o
   0  -9  18        2.34        2.45      2.97 o
   1  -9  18        1.47       -0.42      3.02 o
  -3  -8  18        4.20        3.59      2.45 o
  -2  -8  18       20.27       24.53      4.17 o
  -1  -8  18        0.84       -0.36      2.29 o
   0  -8  18        3.59        5.68      3.13 o
   1  -8  18        9.43        6.62      3.49 o
   2  -8  18       10.21        7.66      3.91 o
  -4  -7  18       10.34       13.02      3.02 o
  -3  -7  18        4.47        2.66      2.29 o
  -2  -7  18       22.13       20.68      3.70 o
  -1  -7  18        1.50        1.82      2.34 o
   0  -7  18        1.42        1.41      2.50 o
   1  -7  18       53.29       43.55      5.73 o
   2  -7  18       12.04       20.16      4.84 o
  -5  -6  18       37.74       44.17      4.27 o
  -4  -6  18        5.32        6.51      2.60 o
  -3  -6  18       16.18       15.47      3.13 o
  -2  -6  18       11.22        8.80      2.97 o
  -1  -6  18        4.42        4.22      2.60 o
   0  -6  18       26.09       30.73      4.69 o
   1  -6  18        2.75        3.23      3.02 o
   2  -6  18        4.22       -2.86      2.86 o
  -6  -5  18        0.74        0.31      1.93 o
  -5  -5  18        2.92        6.09      2.34 o
  -4  -5  18        2.22        3.80      2.29 o
  -3  -5  18        0.15        1.92      1.77 o
  -2  -5  18        3.43        6.30      3.46 o
  -1  -5  18        0.72        2.41      1.94 o
   0  -5  18        3.88        6.82      2.97 o
   1  -5  18        2.51        4.79      3.39 o
   2  -5  18        2.97        3.65      3.70 o
  -6  -4  18       93.60      107.15      5.68 o
  -5  -4  18       18.55       15.94      2.71 o
  -4  -4  18        2.66        3.46      2.03 o
  -3  -4  18        6.73        7.54      5.21 o
  -2  -4  18        8.58        5.72      2.37 o
  -1  -4  18        1.36        3.05      3.05 o
   0  -4  18        0.86        1.06      2.02 o
   1  -4  18        0.76       -0.89      2.86 o
  -6  -3  18       42.72       50.79      3.85 o
  -5  -3  18        0.23       -0.63      1.77 o
  -4  -3  18       39.31       34.64      3.80 o
  -3  -3  18        9.98        9.74      2.71 o
  -2  -3  18        1.40        2.60      2.40 o
  -1  -3  18        0.90        3.80      2.60 o
   0  -3  18        0.02        0.78      2.76 o
   1  -3  18       22.92       31.93      5.42 o
  -6  -2  18       16.85       16.67      2.45 o
  -5  -2  18        7.55        8.39      2.29 o
  -4  -2  18        0.25        0.47      2.03 o
  -3  -2  18        1.65        0.57      1.93 o
  -2  -2  18        0.79       -0.68      1.98 o
  -1  -2  18        4.90        6.77      3.02 o
   0  -2  18       11.80       10.21      3.65 o
  -6  -1  18        5.13        3.39      1.98 o
  -5  -1  18        2.35        2.03      1.82 o
  -4  -1  18        0.05        1.41      1.93 o
  -3  -1  18        4.23        0.57      2.03 o
  -2  -1  18        0.06        1.04      2.14 o
  -1  -1  18        6.85        7.34      3.07 o
  -6   0  18        0.03        1.77      1.72 o
  -5   0  18        9.87       14.69      2.71 o
  -4   0  18        4.26        6.20      2.40 o
  -3   0  18       11.73       11.62      3.07 o
  -2   0  18        1.89        5.42      2.86 o
  -5   1  18        6.80        7.66      2.50 o
  -4   1  18        5.14        5.16      2.50 o
  -2  -6  19        5.71        2.40      2.50 o
  -3  -5  19        9.69       13.28      3.13 o
  -2  -5  19        0.01        0.05      1.93 o
  -1  -5  19        3.08        0.36      2.60 o
  -4  -4  19        0.01       -0.63      1.98 o
  -3  -4  19        0.62        2.19      2.19 o
  -2  -4  19        0.13       -0.16      2.14 o
  -4  -3  19        9.64        1.98      2.14 o
  -3  -3  19       12.03       16.10      3.33 o
  -2  -3  19        1.69        3.44      2.34 o
 
